# Supplementary material for: (E)-N′-(5-Chloro-2-hy­droxy­benzyl­idene)-2,4-dihy­droxybenzohydrazide methanol monosolvate
Source: Acta Crystallogr Sect E Struct Rep Online. 2012 Mar 7;68(Pt 4):o967. doi: 10.1107/S1600536812009178 (PMC3343942; doi:10.1107/S1600536812009178)
Supplement: Supplementary file 2 [file e-68-0o967-Isup2.hkl]

# 
# h,k,l, Fc-squared, Fo-squared, sigma(Fo-squared) and status flag 
# 
data_I
_shelx_title ' x in P2(1)/c                New: P21/c' 
_shelx_refln_list_code          4 
_shelx_F_calc_maximum      327.76 
_exptl_crystal_F_000       643.90 
_reflns_d_resolution_high  0.7490 
 
loop_ 
 _symmetry_equiv_pos_as_xyz 
 'x, y, z' 
 '-x, y+1/2, -z+1/2' 
 '-x, -y, -z' 
 'x, -y-1/2, z-1/2' 
 
_cell_length_a     7.5438 
_cell_length_b    13.1623 
_cell_length_c    15.9030 
_cell_angle_alpha  90.000 
_cell_angle_beta  103.251 
_cell_angle_gamma  90.000 
 
_shelx_F_squared_multiplier     1.000 
 
loop_ 
 _refln_index_h 
 _refln_index_k 
 _refln_index_l 
 _refln_F_squared_calc 
 _refln_F_squared_meas 
 _refln_F_squared_sigma 
 _refln_observed_status 
   1   0   0       34.19       33.23      3.02 o 
   2   0   0     2880.02     2839.76     29.43 o 
   3   0   0      235.93      238.63      9.06 o 
   4   0   0      436.03      354.43      9.97 o 
   5   0   0        5.39        4.03      2.91 o 
   6   0   0      231.17      202.07      7.93 o 
   7   0   0        4.46        4.36      4.07 o 
   8   0   0      151.33      171.12     12.04 o 
   9   0   0        1.96        1.01      9.06 o 
   2   1   0     4349.77     4254.52     33.39 o 
   3   1   0      492.20      434.70     10.98 o 
   4   1   0        5.21        4.20      2.20 o 
   5   1   0        2.35        2.09      1.97 o 
   6   1   0       37.64       38.91      5.28 o 
   7   1   0        7.05        5.99      3.19 o 
   8   1   0        3.74       -2.01      4.65 o 
   9   1   0        5.78        3.18      6.74 o 
   0   2   0    22673.71    20775.09    353.42 o 
   1   2   0      265.87      248.70      9.06 o 
   2   2   0      557.46      506.49      9.17 o 
   3   2   0     1204.87     1121.68     12.93 o 
   4   2   0      497.76      472.60     10.26 o 
   5   2   0      260.98      268.15      8.12 o 
   6   2   0       38.34       34.76      3.87 o 
   7   2   0        0.10       -0.07      4.19 o 
   8   2   0       65.37       68.85      6.94 o 
   9   2   0       11.61       11.61      9.06 o 
   1   3   0      933.24      945.54     11.60 o 
   3   3   0        3.16        4.94      1.89 o 
   4   3   0        0.01        0.39      1.97 o 
   5   3   0        6.83       11.85      4.15 o 
   6   3   0      428.29      438.62      9.97 o 
   7   3   0       77.64       79.61      8.72 o 
   8   3   0        9.20       10.43      5.37 o 
   9   3   0        9.79       26.68      7.83 o 
   0   4   0     1327.81     1182.28     13.73 o 
   1   4   0      992.02      994.15      9.64 o 
   2   4   0       10.70        0.31      1.44 o 
   3   4   0      508.30      469.50      6.70 o 
   4   4   0      306.96      252.79     11.41 o 
   5   4   0      248.59      274.94      6.22 o 
   6   4   0       29.08       31.26      4.20 o 
   7   4   0       15.86       14.97      4.74 o 
   8   4   0        0.04       -4.87      4.87 o 
   9   4   0        2.03       -0.85      6.74 o 
   1   5   0      452.91      442.02      5.93 o 
   2   5   0       26.84       28.96      3.42 o 
   3   5   0      777.00      739.05     10.20 o 
   4   5   0      125.78      121.89      4.54 o 
   5   5   0      188.58      185.27     13.09 o 
   6   5   0        0.03       -3.65      3.65 o 
   7   5   0       33.69       36.47      5.76 o 
   8   5   0        8.72        6.56      5.41 o 
   9   5   0       87.42       92.22      9.26 o 
   0   6   0      855.62      977.76     12.92 o 
   1   6   0      697.92      774.81      8.95 o 
   2   6   0       19.31       15.32      1.79 o 
   3   6   0       38.49       40.76      2.90 o 
   4   6   0      444.44      424.14      8.99 o 
   5   6   0      141.65      146.06     12.33 o 
   6   6   0       90.52       96.40      7.56 o 
   7   6   0       15.68        8.22      5.01 o 
   8   6   0       39.25       44.64      6.96 o 
   9   6   0       14.57       24.55      6.72 o 
   1   7   0      687.94      732.43      7.75 o 
   2   7   0        0.73        4.38      1.86 o 
   3   7   0        0.35        1.01      2.10 o 
   4   7   0        2.78       -1.91      3.30 o 
   5   7   0       41.18       48.02      4.48 o 
   6   7   0        0.22       -3.49      3.49 o 
   7   7   0        0.24        2.11      4.43 o 
   8   7   0        5.42        8.34      5.60 o 
   0   8   0      292.67      314.40     12.76 o 
   1   8   0       66.41       90.81      3.25 o 
   2   8   0        6.90        5.33      2.20 o 
   3   8   0       83.93       83.58      4.32 o 
   4   8   0      166.15      167.33      6.96 o 
   5   8   0      671.25      686.83     13.00 o 
   6   8   0       63.30       75.50      9.96 o 
   7   8   0        5.01        1.74      4.82 o 
   8   8   0        5.34        2.09      5.60 o 
   1   9   0      116.82      117.09      4.31 o 
   2   9   0      122.10      104.21      4.48 o 
   3   9   0      598.60      595.68      9.45 o 
   4   9   0      582.21      594.63     12.06 o 
   5   9   0      304.11      297.59     11.81 o 
   6   9   0       49.41       52.52     11.67 o 
   7   9   0       10.93       15.62      5.55 o 
   8   9   0        0.21        5.87      5.47 o 
   0  10   0        0.38        3.61      3.07 o 
   1  10   0       52.09       61.00      4.00 o 
   2  10   0        0.36        1.54      2.34 o 
   3  10   0      226.55      229.16      9.16 o 
   4  10   0       63.55       57.88      6.57 o 
   5  10   0     1154.74     1130.36     22.05 o 
   6  10   0        2.48        9.40      5.85 o 
   7  10   0        0.21       -0.67      5.23 o 
   8  10   0        0.01       -5.41      5.41 o 
   1  11   0      286.28      314.53      6.69 o 
   2  11   0        6.04        9.91      2.86 o 
   3  11   0       96.15       99.12      5.94 o 
   4  11   0       86.12       93.60      7.74 o 
   5  11   0       38.32       36.20      6.07 o 
   6  11   0       20.35       16.98      5.93 o 
   7  11   0       27.34       25.26     10.42 o 
   0  12   0      310.25      325.74     13.04 o 
   1  12   0        6.05        8.61      3.47 o 
   2  12   0       67.07       70.54      4.67 o 
   3  12   0       45.04       47.54      6.34 o 
   4  12   0        5.28        3.02      4.82 o 
   5  12   0      112.12       91.46      9.45 o 
   6  12   0        0.97        6.69      5.60 o 
   7  12   0       17.45       24.34      6.76 o 
   1  13   0        0.51        4.30      3.75 o 
   2  13   0       57.78       47.51      4.86 o 
   3  13   0        4.38        2.50      3.98 o 
   4  13   0       18.70       21.23      7.53 o 
   5  13   0        2.74       13.92      5.60 o 
   6  13   0       18.39       25.69      6.76 o 
   0  14   0       65.68       72.06      8.16 o 
   1  14   0        0.09        0.62      3.63 o 
   2  14   0        1.76        1.78      6.02 o 
   3  14   0        2.00        3.88      4.26 o 
   4  14   0        1.48       11.79      5.00 o 
   5  14   0        4.49       11.09      6.10 o 
   1  15   0        5.18       22.42      6.74 o 
   2  15   0       12.67       17.12      9.06 o 
   3  15   0        0.04        1.01      7.05 o 
   4  15   0       57.79       72.68      7.16 o 
   5  15   0        0.35        9.33      5.50 o 
   0  16   0       18.77       11.08      9.06 o 
   1  16   0        3.53        7.55      7.12 o 
   2  16   0       44.38       50.33      9.26 o 
   3  16   0        3.32       15.15      7.45 o 
   4  16   0       26.86       28.88      8.88 o 
   1  17   0       10.52       20.14     11.08 o 
   2  17   0        0.42        7.19      7.25 o 
  -9   1   1      104.97      121.41     11.33 o 
  -8   1   1        7.41        7.28      4.14 o 
  -7   1   1      107.71      122.40      5.33 o 
  -6   1   1       49.06       54.29      3.74 o 
  -5   1   1        2.70       -1.38      1.82 o 
  -4   1   1        3.24        3.62      1.80 o 
  -3   1   1      130.44      127.94      4.43 o 
  -2   1   1     7086.07     7264.54     49.90 o 
  -1   1   1     1107.58     1136.04     14.90 o 
   0   1   1     3072.80     2996.49     51.35 o 
   2   1   1      204.80      198.14      4.82 o 
   3   1   1       61.31       63.24      3.39 o 
   4   1   1        0.11        0.59      1.87 o 
   5   1   1      249.30      262.59      5.63 o 
   6   1   1       76.34       83.63      4.20 o 
   7   1   1       18.49       13.46      4.03 o 
   8   1   1       11.41       11.33      5.64 o 
   9   1   1        0.46        9.06     10.07 o 
  -9   2   1       12.63        5.25      6.74 o 
  -8   2   1       25.62       31.73      5.99 o 
  -7   2   1        0.19        0.64      3.47 o 
  -6   2   1       22.59       22.83      3.23 o 
  -5   2   1        0.89        3.42      2.11 o 
  -4   2   1     3359.11     3381.76     33.20 o 
  -3   2   1       38.22       53.55      2.62 o 
  -2   2   1      392.13      323.21      6.41 o 
  -1   2   1        0.06        0.34      0.90 o 
   0   2   1      127.08      111.91      4.03 o 
   1   2   1     2718.48     2626.73     27.10 o 
   2   2   1     2851.71     2773.97     34.89 o 
   3   2   1        0.26        2.69      1.74 o 
   4   2   1     3679.66     3779.47     31.94 o 
   5   2   1      531.97      526.15      9.97 o 
   6   2   1       58.46       62.51      4.73 o 
   7   2   1        6.28        8.61      3.63 o 
   8   2   1       40.60       42.27      6.57 o 
   9   2   1        3.63        2.33      6.74 o 
  -9   3   1        0.23        1.85      6.74 o 
  -8   3   1        0.24        0.33      4.58 o 
  -7   3   1       33.92       38.20      4.64 o 
  -6   3   1      109.33      115.84      4.64 o 
  -5   3   1      383.52      384.75      6.46 o 
  -4   3   1      165.17      182.18      5.59 o 
  -3   3   1      372.24      359.40      6.24 o 
  -2   3   1       19.29       19.13      3.02 o 
  -1   3   1       32.59       45.12      2.00 o 
   0   3   1     5976.86     5798.81     39.64 o 
   1   3   1     4671.08     4585.68     57.28 o 
   2   3   1     1206.34     1139.05     14.36 o 
   3   3   1     1004.29     1000.04     16.61 o 
   4   3   1      265.37      276.55      5.60 o 
   5   3   1      264.23      270.59      6.25 o 
   6   3   1       21.02       21.55      4.62 o 
   7   3   1       19.01       19.45      4.94 o 
   8   3   1        9.44        5.10      5.17 o 
   9   3   1        8.85        7.63      6.74 o 
  -9   4   1        0.03        2.74      5.41 o 
  -8   4   1       30.21       30.99      6.59 o 
  -7   4   1        0.32       -3.13      3.99 o 
  -6   4   1       22.43       34.04      4.09 o 
  -5   4   1        1.05        3.39      2.73 o 
  -4   4   1      163.97      159.16      4.67 o 
  -3   4   1       43.08       43.06      2.37 o 
  -2   4   1     2626.50     2480.56     26.43 o 
  -1   4   1     5444.58     5291.99     40.58 o 
   0   4   1     5061.23     5083.33     32.65 o 
   1   4   1     1642.24     1571.88     18.58 o 
   2   4   1       12.78        9.95      1.70 o 
   3   4   1      413.16      461.22     13.54 o 
   4   4   1     8380.07     8469.92     99.88 o 
   5   4   1       15.86       17.38      3.16 o 
   6   4   1      114.85      118.80      6.22 o 
   7   4   1        2.47        3.40      4.58 o 
   8   4   1       73.84      104.75      9.72 o 
   9   4   1        6.15       14.20      7.01 o 
  -9   5   1        0.02        1.79      6.22 o 
  -8   5   1        2.63        2.26      5.17 o 
  -7   5   1       15.46       18.16      7.59 o 
  -6   5   1       23.12       17.43      4.82 o 
  -5   5   1      159.03      160.57      7.48 o 
  -4   5   1      135.53      126.73      4.86 o 
  -3   5   1      115.79      107.70      4.47 o 
  -2   5   1      474.88      460.28      6.23 o 
  -1   5   1      398.44      367.05      5.42 o 
   0   5   1      417.51      441.92      4.76 o 
   1   5   1     1870.06     1879.26     14.86 o 
   2   5   1      895.87      856.13     10.61 o 
   3   5   1       81.07       82.79      3.06 o 
   4   5   1       17.13       15.10      6.04 o 
   5   5   1        5.23        7.05      6.04 o 
   6   5   1       13.28       11.35      4.43 o 
   7   5   1       23.12       18.37      5.29 o 
   8   5   1        1.69       -3.76      5.63 o 
   9   5   1       25.49       20.44      8.16 o 
  -9   6   1        0.63        0.14      7.09 o 
  -8   6   1        1.44       -0.50      9.61 o 
  -7   6   1        7.95        5.93      4.82 o 
  -6   6   1        7.74       11.41      4.65 o 
  -5   6   1      104.47      115.66      9.26 o 
  -4   6   1        2.50        4.15      2.58 o 
  -3   6   1      333.32      294.69      6.04 o 
  -2   6   1      164.10      161.78      4.25 o 
  -1   6   1     3098.68     3425.31     28.24 o 
   0   6   1       26.44       19.40      1.56 o 
   1   6   1      189.25      240.36      4.12 o 
   2   6   1        4.65        4.89      2.18 o 
   3   6   1      208.79      185.57      6.47 o 
   4   6   1        1.00        1.65      3.87 o 
   5   6   1        3.72        9.26      3.65 o 
   6   6   1        3.35        4.82      4.24 o 
   7   6   1        0.77        6.65      4.74 o 
   8   6   1       11.19       15.10      5.81 o 
   9   6   1       39.46       44.08      7.74 o 
  -9   7   1        0.21        3.65      5.76 o 
  -8   7   1        2.70        3.68      5.17 o 
  -7   7   1       19.39       11.08      5.22 o 
  -6   7   1        0.83        0.67      4.07 o 
  -5   7   1      390.57      403.50      9.72 o 
  -4   7   1      109.95      118.06      5.39 o 
  -3   7   1      781.65      758.14     10.73 o 
  -2   7   1      191.87      189.02      4.83 o 
  -1   7   1     1883.45     1876.19     13.18 o 
   0   7   1      113.14      115.20      2.94 o 
   1   7   1      914.98     1024.00      9.91 o 
   2   7   1      226.00      222.72      4.94 o 
   3   7   1       65.66       66.20      3.45 o 
   4   7   1       41.32       52.81      4.60 o 
   5   7   1       25.78       23.19      3.84 o 
   6   7   1        3.70        2.52      4.15 o 
   7   7   1       32.93       40.91      7.27 o 
   8   7   1        5.32        8.39      5.81 o 
  -8   8   1       14.71       10.11      5.76 o 
  -7   8   1       27.84       30.13      6.18 o 
  -6   8   1       18.62       13.05      5.01 o 
  -5   8   1      217.52      239.53     10.26 o 
  -4   8   1       86.53       82.68      7.38 o 
  -3   8   1      300.21      294.19      6.25 o 
  -2   8   1        0.25        3.81      4.15 o 
  -1   8   1      850.91     1016.48      8.55 o 
   0   8   1     1167.89     1226.00     11.81 o 
   1   8   1      253.71      259.97      4.77 o 
   2   8   1        9.11        2.11      2.20 o 
   3   8   1      334.22      332.12      9.77 o 
   4   8   1      384.28      395.81      9.60 o 
   5   8   1      143.17      140.39      7.05 o 
   6   8   1       13.16       12.51      4.82 o 
   7   8   1       41.11       37.79      8.91 o 
   8   8   1        3.62        1.83      5.60 o 
  -8   9   1        1.07        2.71      5.99 o 
  -7   9   1       34.05       45.64      7.35 o 
  -6   9   1        5.63        5.48      5.01 o 
  -5   9   1     1925.70     1914.50     29.99 o 
  -4   9   1        5.72        1.85      3.02 o 
  -3   9   1      217.69      202.90      7.40 o 
  -2   9   1      258.95      266.21      6.36 o 
  -1   9   1      139.89      142.00      4.45 o 
   0   9   1        4.65        7.02      3.67 o 
   1   9   1      295.54      306.75      6.42 o 
   2   9   1      147.56      150.19      5.01 o 
   3   9   1       39.08       43.70      4.49 o 
   4   9   1        9.89       14.63      3.98 o 
   5   9   1       43.80       38.29      4.90 o 
   6   9   1       83.94       90.78      8.14 o 
   7   9   1        0.31        4.15      5.01 o 
   8   9   1        3.94        8.72      7.04 o 
  -8  10   1        0.65       -1.53      5.47 o 
  -7  10   1      137.65      120.34     10.80 o 
  -6  10   1       13.15       19.96      5.41 o 
  -5  10   1      268.39      294.29     14.30 o 
  -4  10   1       73.24       88.28      7.35 o 
  -3  10   1      155.53      154.84      5.78 o 
  -2  10   1       39.01       42.18      3.83 o 
  -1  10   1      101.12       97.60      4.14 o 
   0  10   1        8.25        4.02      2.02 o 
   1  10   1        0.01        2.24      2.80 o 
   2  10   1      109.83      109.21      4.80 o 
   3  10   1      111.88      110.30      6.12 o 
   4  10   1       22.78       20.52      4.17 o 
   5  10   1        0.54       -0.27      4.82 o 
   6  10   1        9.68       16.72      5.76 o 
   7  10   1        1.06       -0.69      5.17 o 
  -7  11   1       81.87       71.84      8.72 o 
  -6  11   1       73.55       72.04      8.41 o 
  -5  11   1      460.95      443.63     22.45 o 
  -4  11   1       85.06       77.56      9.02 o 
  -3  11   1       11.64       18.02      3.88 o 
  -2  11   1        1.34        6.04      2.65 o 
  -1  11   1       14.49       24.65      3.23 o 
   0  11   1      119.75       97.39      7.04 o 
   1  11   1      127.40      133.46      6.10 o 
   2  11   1       45.93       53.16      4.86 o 
   3  11   1       18.84       12.05      3.75 o 
   4  11   1        1.11       12.28      5.01 o 
   5  11   1        0.31       -4.26      4.26 o 
   6  11   1        3.24       -1.76      5.17 o 
   7  11   1        2.10        4.16      6.18 o 
  -7  12   1       20.96       31.06      6.12 o 
  -6  12   1       11.37       14.62      5.11 o 
  -5  12   1       39.51       44.60      5.65 o 
  -4  12   1        0.01        0.51      3.98 o 
  -3  12   1        7.25        5.40      5.52 o 
  -2  12   1        6.02        6.47      3.11 o 
  -1  12   1      114.54      107.42      6.01 o 
   0  12   1       11.85       15.31      4.36 o 
   1  12   1      129.68      121.27      6.24 o 
   2  12   1      118.85      113.85      7.85 o 
   3  12   1       14.78       15.59      5.01 o 
   4  12   1        2.67       -4.43      4.43 o 
   5  12   1       68.65       71.18     10.75 o 
   6  12   1        0.01       -4.65      4.65 o 
   7  12   1       29.58       43.40      7.93 o 
  -6  13   1       10.03       12.79      5.50 o 
  -5  13   1        9.28       16.83      5.00 o 
  -4  13   1       53.53       70.76      6.52 o 
  -3  13   1      189.16      209.12     11.34 o 
  -2  13   1        8.19        0.32      3.69 o 
  -1  13   1      131.20      130.97      6.81 o 
   0  13   1       76.07       70.86      5.65 o 
   1  13   1       97.26      106.19      6.41 o 
   2  13   1       30.19       28.65      5.47 o 
   3  13   1       14.42       17.90      5.17 o 
   4  13   1        3.34        7.72      5.23 o 
   5  13   1       15.25       17.88      5.93 o 
   6  13   1       34.41       27.14      6.93 o 
  -6  14   1       28.48       34.23     13.09 o 
  -5  14   1        8.07        6.97      5.38 o 
  -4  14   1       38.55       35.21      5.65 o 
  -3  14   1        0.33        3.27      4.35 o 
  -2  14   1        4.40        5.21      6.02 o 
  -1  14   1      311.78      283.30     11.40 o 
   0  14   1       10.04       13.50      4.26 o 
   1  14   1       17.45       12.99      6.19 o 
   2  14   1        5.14        5.09      6.02 o 
   3  14   1       27.45       35.61      5.37 o 
   4  14   1       59.92       64.11      7.51 o 
   5  14   1       18.22       26.92      7.53 o 
  -5  15   1        0.10       -1.49      5.04 o 
  -4  15   1       15.28       18.38      5.54 o 
  -3  15   1       40.70       40.95      8.88 o 
  -2  15   1        0.25       -0.59      6.02 o 
  -1  15   1        0.06       -0.44      4.74 o 
   0  15   1       24.14       31.89      5.60 o 
   1  15   1       13.38        3.44      6.02 o 
   2  15   1       17.07       27.19      7.83 o 
   3  15   1        0.03        3.24      7.05 o 
   4  15   1        5.61        3.02      5.81 o 
  -4  16   1        0.00       11.17      8.56 o 
  -3  16   1        0.17       -2.76      6.74 o 
  -2  16   1        0.40       -5.56      5.56 o 
  -1  16   1       26.02       46.17      8.46 o 
   0  16   1        2.47       16.11     10.07 o 
   1  16   1       28.08       19.13     10.07 o 
   2  16   1        0.01       -2.12      7.05 o 
   3  16   1        0.66       -3.29      6.74 o 
  -2  17   1        0.90        8.06     10.07 o 
  -1  17   1        0.10        6.04     10.07 o 
   0  17   1        4.67        7.05      9.06 o 
   1  17   1        6.48       23.16     11.08 o 
   2  17   1        4.56       -1.01     10.07 o 
  -9   0   2        0.03        1.78      6.02 o 
  -8   0   2       17.93       18.75      5.37 o 
  -7   0   2       12.59        7.38      3.99 o 
  -6   0   2       60.02       68.33      5.41 o 
  -5   0   2       57.75       50.54      4.43 o 
  -4   0   2      530.09      547.14     10.26 o 
  -3   0   2       62.95       41.89      8.06 o 
  -2   0   2     1972.31     2154.90     20.00 o 
  -1   0   2     3200.45     3104.03     30.81 o 
   1   0   2      986.72      976.68     20.14 o 
   2   0   2     2590.31     2421.51     30.92 o 
   3   0   2     1086.29      961.83     13.45 o 
   4   0   2     1548.86     1526.96     25.98 o 
   5   0   2      793.00      779.90     14.04 o 
   6   0   2       52.87       54.83      5.01 o 
   7   0   2      484.27      507.48     17.09 o 
   8   0   2     1866.38     1873.82     52.36 o 
   9   0   2       41.45       55.38     13.09 o 
  -9   1   2        1.44        4.80      6.02 o 
  -8   1   2        4.89       11.53      3.64 o 
  -7   1   2       39.47       45.52      3.89 o 
  -6   1   2      416.89      429.16      7.56 o 
  -5   1   2      122.11      123.69      4.15 o 
  -4   1   2       25.02       20.98      2.25 o 
  -3   1   2      249.68      239.00      7.03 o 
  -2   1   2     7350.15     7342.77     46.62 o 
  -1   1   2       13.90        6.25      1.00 o 
   0   1   2     1226.67     1160.33     12.21 o 
   1   1   2       83.34       92.89      3.07 o 
   2   1   2     8793.20     8674.67    101.07 o 
   3   1   2      381.55      378.72      7.41 o 
   4   1   2      172.23      181.80     10.90 o 
   5   1   2       53.54       51.94      3.98 o 
   6   1   2       20.08       16.53      3.63 o 
   7   1   2       61.22       67.93     16.72 o 
   8   1   2       15.77       18.23      5.41 o 
   9   1   2       18.25       19.13     11.08 o 
  -9   2   2        0.95       -1.30      6.02 o 
  -8   2   2        8.99        4.82      4.09 o 
  -7   2   2       76.59       81.98      5.19 o 
  -6   2   2       37.19       39.79      3.32 o 
  -5   2   2      243.08      239.05      6.45 o 
  -4   2   2      113.59       87.99     10.06 o 
  -3   2   2      105.09       99.51      3.11 o 
  -2   2   2       93.72       92.42      2.90 o 
  -1   2   2      499.62      458.28      6.76 o 
   0   2   2     6802.96     6646.13     63.93 o 
   1   2   2      899.29      886.61      9.37 o 
   2   2   2      117.72      101.79      4.27 o 
   3   2   2      121.38      125.86      9.06 o 
   4   2   2      291.55      310.39      5.74 o 
   5   2   2      140.38      163.37      9.45 o 
   6   2   2       56.51       56.28      4.86 o 
   7   2   2       74.17       80.14      8.28 o 
   8   2   2      424.39      448.12     21.61 o 
   9   2   2       25.84       20.64      7.83 o 
  -9   3   2        0.01        9.26      5.47 o 
  -8   3   2       16.10       18.25      5.55 o 
  -7   3   2       74.89       68.79      6.76 o 
  -6   3   2     2150.12     2198.40     20.26 o 
  -5   3   2      290.59      275.96      7.13 o 
  -4   3   2      406.38      408.17      7.78 o 
  -3   3   2      883.95      865.52      8.92 o 
  -2   3   2     1599.03     1599.94     30.21 o 
  -1   3   2       30.16       47.67      2.55 o 
   0   3   2      594.37      519.19      5.66 o 
   1   3   2       58.01       74.52      3.78 o 
   2   3   2     3598.69     3717.17     39.23 o 
   3   3   2       14.73        3.02      3.02 o 
   4   3   2        0.10        2.48      1.84 o 
   5   3   2        5.33        0.04      2.62 o 
   6   3   2      228.63      229.22      7.83 o 
   7   3   2        2.10       -3.26      3.33 o 
   8   3   2        0.16       -5.30      5.30 o 
   9   3   2        5.44        9.11      7.45 o 
  -9   4   2        0.24       -2.59      4.96 o 
  -8   4   2        2.33       -3.11      4.43 o 
  -7   4   2        1.13        0.81      4.32 o 
  -6   4   2        0.99        0.04      3.38 o 
  -5   4   2       26.50       33.61      3.63 o 
  -4   4   2       15.05       14.96      2.14 o 
  -3   4   2      584.88      567.51      7.04 o 
  -2   4   2      928.23      982.44     10.68 o 
  -1   4   2        2.76        5.37      1.40 o 
   0   4   2      295.36      329.13      4.17 o 
   1   4   2     2402.76     2439.42     22.82 o 
   2   4   2        1.47        0.89      1.38 o 
   3   4   2     1339.96     1355.56     20.35 o 
   4   4   2       30.99       22.15      6.04 o 
   5   4   2        1.49        0.54      2.67 o 
   6   4   2        0.46        5.03      3.13 o 
   7   4   2        5.73        6.97      4.37 o 
   8   4   2        0.16        4.24      4.96 o 
   9   4   2        4.19        7.65     14.10 o 
  -9   5   2        2.32       -3.62     11.72 o 
  -8   5   2        7.58        3.96      8.08 o 
  -7   5   2        0.97       -0.12      3.99 o 
  -6   5   2      600.24      594.42     14.51 o 
  -5   5   2       87.54      103.89      8.50 o 
  -4   5   2       43.86       38.76      2.97 o 
  -3   5   2      135.70      109.32      4.58 o 
  -2   5   2     2425.55     2436.79     23.20 o 
  -1   5   2    10552.93    10951.05     81.88 o 
   0   5   2      507.84      546.76      6.01 o 
   1   5   2      926.34      884.65      9.04 o 
   2   5   2        3.32        2.44      1.36 o 
   3   5   2       13.17       10.89      2.15 o 
   4   5   2       49.31       62.43      8.06 o 
   5   5   2       42.11       44.73      6.02 o 
   6   5   2       57.94       61.78     12.43 o 
   7   5   2        1.33        3.62      4.43 o 
   8   5   2        5.46        1.52      7.47 o 
   9   5   2        3.99        5.23      7.45 o 
  -9   6   2        7.83       11.01      6.39 o 
  -8   6   2        0.84       -1.12      4.82 o 
  -7   6   2        0.97       -3.26      4.37 o 
  -6   6   2        1.89        2.84      5.89 o 
  -5   6   2       84.21       70.94      5.12 o 
  -4   6   2      218.02      211.50      6.59 o 
  -3   6   2     1233.19     1257.44     14.37 o 
  -2   6   2        7.78        5.60      1.58 o 
  -1   6   2     2042.68     2106.67     16.83 o 
   0   6   2     1160.56     1116.19      9.31 o 
   1   6   2      105.19       96.51      3.01 o 
   2   6   2      591.31      574.07      7.02 o 
   3   6   2      241.48      257.24      5.54 o 
   4   6   2        2.45        5.71      3.49 o 
   5   6   2      199.69      193.54      9.92 o 
   6   6   2        7.99        5.37      5.38 o 
   7   6   2        0.90        5.90      4.96 o 
   8   6   2       16.00       13.57      7.47 o 
  -9   7   2        2.11       -0.24      4.71 o 
  -8   7   2        0.48        0.00      5.23 o 
  -7   7   2       33.24       36.91      6.34 o 
  -6   7   2       73.14       74.32      8.59 o 
  -5   7   2       32.19       38.39      5.23 o 
  -4   7   2       68.89       68.72      4.47 o 
  -3   7   2      365.28      382.47     13.58 o 
  -2   7   2      754.99      752.26      8.61 o 
  -1   7   2     1967.46     2313.15     17.16 o 
   0   7   2       89.16      113.49      3.41 o 
   1   7   2        0.44        0.77      1.59 o 
   2   7   2        9.08        8.52      1.72 o 
   3   7   2       27.67       36.19      5.21 o 
   4   7   2       53.24       57.21      7.27 o 
   5   7   2        5.99        2.93      3.92 o 
   6   7   2        2.78       -0.57      3.99 o 
   7   7   2       19.83       24.30      5.76 o 
   8   7   2        0.08        8.02      5.76 o 
  -8   8   2        1.30        8.23      5.41 o 
  -7   8   2        0.03       -4.75      4.75 o 
  -6   8   2      156.61      165.95      9.88 o 
  -5   8   2        1.79       -0.37      3.77 o 
  -4   8   2       33.16       37.12      3.51 o 
  -3   8   2      276.14      302.87      6.83 o 
  -2   8   2        1.03       -1.16      1.89 o 
  -1   8   2      637.98      658.28      7.13 o 
   0   8   2       28.30       40.65      2.58 o 
   1   8   2      600.47      564.72      7.27 o 
   2   8   2       63.38       64.01      4.19 o 
   3   8   2     1747.82     1727.33     24.72 o 
   4   8   2       13.08       21.83      3.88 o 
   5   8   2        4.86        6.58      4.94 o 
   6   8   2        5.76        6.25      3.84 o 
   7   8   2        0.20       -0.72      6.10 o 
   8   8   2        3.65        3.69      5.47 o 
  -8   9   2       10.35        3.46      5.00 o 
  -7   9   2       17.04        7.74      5.47 o 
  -6   9   2        6.19        2.38      5.01 o 
  -5   9   2        7.81        5.52      4.37 o 
  -4   9   2       35.66       29.37      5.23 o 
  -3   9   2       26.00       28.36      2.82 o 
  -2   9   2      340.61      339.62      7.50 o 
  -1   9   2        1.93        2.75      2.44 o 
   0   9   2        6.49        5.11      3.23 o 
   1   9   2      753.15      772.08     10.48 o 
   2   9   2        3.14        4.29      2.75 o 
   3   9   2      808.69      842.55     18.31 o 
   4   9   2      126.37      127.49      6.63 o 
   5   9   2      416.93      414.09     12.93 o 
   6   9   2       24.82       28.33      6.07 o 
   7   9   2        4.76        6.12      5.17 o 
   8   9   2        0.00        8.51      6.28 o 
  -8  10   2       21.30       20.90      5.77 o 
  -7  10   2        1.11        2.63      5.00 o 
  -6  10   2        1.23       -4.37      4.37 o 
  -5  10   2       11.49       12.22      4.20 o 
  -4  10   2       42.30       49.49      5.03 o 
  -3  10   2        7.89        4.82      2.80 o 
  -2  10   2       29.25       36.84      3.07 o 
  -1  10   2        6.33        8.28      2.35 o 
   0  10   2      221.73      230.67      7.35 o 
   1  10   2      133.84      133.44      5.09 o 
   2  10   2       95.71       90.79      5.62 o 
   3  10   2     2283.18     2288.20     27.35 o 
   4  10   2       23.81       28.55      4.49 o 
   5  10   2      140.64      135.87      7.56 o 
   6  10   2        1.55       13.58      5.41 o 
   7  10   2        0.01       -1.76      5.60 o 
  -7  11   2       33.14       45.74      7.27 o 
  -6  11   2        1.04       11.39      4.57 o 
  -5  11   2       14.20       11.45      4.76 o 
  -4  11   2       16.54       18.54      4.26 o 
  -3  11   2        2.39        1.72      3.05 o 
  -2  11   2       54.24       46.81      3.58 o 
  -1  11   2      195.12      184.37      5.59 o 
   0  11   2      135.85      126.71      6.01 o 
   1  11   2       75.69       78.83      4.86 o 
   2  11   2      188.69      185.81      7.50 o 
   3  11   2      297.70      316.13     16.00 o 
   4  11   2        3.25        4.65      3.98 o 
   5  11   2      147.73      147.83     10.96 o 
   6  11   2       13.10        6.46     11.25 o 
   7  11   2       26.10       23.48      6.66 o 
  -7  12   2        0.23        7.34      5.37 o 
  -6  12   2        0.32       -3.99      4.17 o 
  -5  12   2       10.32        6.80      4.49 o 
  -4  12   2        4.96        0.87      3.98 o 
  -3  12   2       85.91       94.04      6.52 o 
  -2  12   2       92.54       73.74      4.77 o 
  -1  12   2       88.57       95.39      5.87 o 
   0  12   2       75.94       63.18      5.00 o 
   1  12   2      149.23      148.34      7.85 o 
   2  12   2        0.60        6.18      3.75 o 
   3  12   2       64.93       67.40      5.90 o 
   4  12   2       80.56       64.08      9.88 o 
   5  12   2       15.25       15.90     10.25 o 
   6  12   2        8.72        6.71      5.81 o 
  -6  13   2       19.11       19.52      5.65 o 
  -5  13   2       12.17       11.51      4.89 o 
  -4  13   2       13.47       17.79      4.73 o 
  -3  13   2       60.23       55.21      5.67 o 
  -2  13   2       11.70        6.64      4.29 o 
  -1  13   2      322.74      268.56     15.83 o 
   0  13   2       16.22        5.07      3.75 o 
   1  13   2       22.61       35.53      6.10 o 
   2  13   2       51.55       50.78      5.24 o 
   3  13   2       17.57       19.57      5.83 o 
   4  13   2       17.57       17.12      5.55 o 
   5  13   2        3.75        0.28      5.41 o 
   6  13   2        3.29        2.72      5.62 o 
  -6  14   2        4.22       -0.67      5.11 o 
  -5  14   2        3.37        0.73      4.89 o 
  -4  14   2        0.73       -4.09      4.09 o 
  -3  14   2       40.81       47.34      5.65 o 
  -2  14   2       56.37       68.47     12.08 o 
  -1  14   2       20.66       21.81      5.78 o 
   0  14   2        3.49        5.49      4.43 o 
   1  14   2       17.79       25.17      7.83 o 
   2  14   2        3.63        2.75      4.82 o 
   3  14   2       40.36       42.14      6.57 o 
   4  14   2        0.98       -2.35      5.23 o 
   5  14   2        0.60        0.54      7.23 o 
  -5  15   2        4.90        7.83      5.40 o 
  -4  15   2        3.09        7.80      5.38 o 
  -3  15   2       44.01       40.95      8.88 o 
  -2  15   2        0.91       -4.50      6.02 o 
  -1  15   2       26.52       16.35      5.41 o 
   0  15   2        2.96        9.51      6.29 o 
   1  15   2        8.66        8.80      6.74 o 
   2  15   2       40.17       51.43      8.54 o 
   3  15   2       13.37       16.49      7.45 o 
   4  15   2       34.05       48.81      7.35 o 
  -4  16   2        5.75       -1.34      7.45 o 
  -3  16   2        1.50       -2.01      9.57 o 
  -2  16   2        1.81       -5.54      6.41 o 
  -1  16   2        0.13       -3.83      5.07 o 
   0  16   2        2.63       -6.20      6.74 o 
   1  16   2       47.36       66.45     13.09 o 
   2  16   2       17.91       15.82      7.45 o 
   3  16   2        7.62        2.52      7.12 o 
  -2  17   2       22.11       42.04     12.08 o 
  -1  17   2       29.86       36.25     13.09 o 
   0  17   2       12.85       15.10     10.07 o 
   1  17   2        5.78       16.11     10.07 o 
   2  17   2       39.79       38.26     12.08 o 
 -10   1   3       20.85       33.73      8.54 o 
  -9   1   3        0.80       -2.38      5.01 o 
  -8   1   3       35.61       40.06      3.71 o 
  -7   1   3        6.22       10.74      2.90 o 
  -6   1   3      114.88      110.54      5.00 o 
  -5   1   3      256.46      249.07      5.39 o 
  -4   1   3      898.69      870.66      9.51 o 
  -3   1   3       71.92       80.90      3.34 o 
  -2   1   3   107427.13    98648.53    783.51 o 
  -1   1   3      910.77      899.02      8.99 o 
   0   1   3      921.94      897.72      8.93 o 
   1   1   3     1346.37     1343.36     15.26 o 
   2   1   3     2244.76     2047.11     27.03 o 
   3   1   3      288.09      283.94      6.34 o 
   4   1   3      331.00      327.62      6.00 o 
   5   1   3       12.10        9.12      2.96 o 
   6   1   3      375.26      373.54      9.21 o 
   7   1   3        1.34        4.55      6.53 o 
   8   1   3      154.18      149.63     11.73 o 
   9   1   3       11.35       -2.01     10.07 o 
  -9   2   3       11.90       14.38      5.44 o 
  -8   2   3       49.47       51.07      6.57 o 
  -7   2   3       10.67       11.36      2.55 o 
  -6   2   3        4.53        6.27      2.34 o 
  -5   2   3       24.51       23.86      2.30 o 
  -4   2   3      131.15      119.35      4.80 o 
  -3   2   3      663.10      611.25      7.79 o 
  -2   2   3     2072.42     2047.72     18.80 o 
  -1   2   3     6683.29     6549.04     48.86 o 
   0   2   3     1803.16     1711.03     18.21 o 
   1   2   3      171.71      155.74      4.94 o 
   2   2   3       64.96       56.78      3.07 o 
   3   2   3       19.56       11.08      4.03 o 
   4   2   3     1597.90     1585.39     21.07 o 
   5   2   3      108.37      109.98      6.54 o 
   6   2   3       84.75       89.74      7.30 o 
   7   2   3        9.83       18.05      4.96 o 
   8   2   3      114.57      110.76      8.72 o 
   9   2   3       24.36       31.21     13.09 o 
  -9   3   3        0.37        1.76      4.53 o 
  -8   3   3        0.69       -3.94      6.15 o 
  -7   3   3       87.35       82.90      5.09 o 
  -6   3   3        4.16        7.05      2.54 o 
  -5   3   3        0.17        1.74      1.99 o 
  -4   3   3       33.80       32.81      2.68 o 
  -3   3   3      379.85      376.58      6.54 o 
  -2   3   3       51.04       72.33      4.07 o 
  -1   3   3      868.82      847.23      7.21 o 
   0   3   3     1056.45     1100.60     16.60 o 
   1   3   3        2.54        1.76      1.51 o 
   2   3   3      627.75      656.54      8.96 o 
   3   3   3      766.90      837.62     21.14 o 
   4   3   3        0.15        1.51      2.58 o 
   5   3   3        8.24        7.55      3.26 o 
   6   3   3      112.16      117.91      6.38 o 
   7   3   3       33.29       38.85      4.86 o 
   8   3   3       27.68       28.62      7.45 o 
   9   3   3       11.74       27.89      8.16 o 
  -9   4   3       13.98       13.60      5.81 o 
  -8   4   3       60.19       48.38      6.76 o 
  -7   4   3       16.18       14.38      5.01 o 
  -6   4   3      115.82      129.66      6.34 o 
  -5   4   3      192.58      182.15      5.42 o 
  -4   4   3       22.73       26.49      2.69 o 
  -3   4   3       88.28       99.32      4.09 o 
  -2   4   3      383.06      386.72      5.86 o 
  -1   4   3      917.50      861.61      8.31 o 
   0   4   3      195.71      181.02      3.36 o 
   1   4   3      380.21      387.66      6.24 o 
   2   4   3      149.69      135.39      4.17 o 
   3   4   3      289.83      247.05      7.35 o 
   4   4   3        4.14       13.29      4.03 o 
   5   4   3      113.32      114.14      6.34 o 
   6   4   3       14.56       14.87      3.57 o 
   7   4   3      189.51      211.75     10.78 o 
   8   4   3       14.13       30.71      7.83 o 
   9   4   3       16.20        9.43      7.74 o 
  -9   5   3        6.70        5.39      4.68 o 
  -8   5   3       36.76       38.29      6.57 o 
  -7   5   3      127.20      128.69      8.90 o 
  -6   5   3      148.11      140.93      6.50 o 
  -5   5   3      129.43      125.98     10.71 o 
  -4   5   3        4.20        4.25      2.24 o 
  -3   5   3       18.67       13.00      1.81 o 
  -2   5   3       91.50       65.06      2.86 o 
  -1   5   3      182.27      188.76      3.49 o 
   0   5   3       66.85       52.85      2.18 o 
   1   5   3       24.48       35.30      3.24 o 
   2   5   3       27.09       21.05      2.43 o 
   3   5   3      306.55      358.30      9.18 o 
   4   5   3       43.80       38.82      3.99 o 
   5   5   3      150.65      142.11      6.69 o 
   6   5   3      151.17      177.28      9.68 o 
   7   5   3       11.67        9.87      5.01 o 
   8   5   3       25.42       18.45      6.18 o 
  -9   6   3        0.87        1.59      5.81 o 
  -8   6   3        0.47       -1.10      4.29 o 
  -7   6   3        0.07        0.28      4.58 o 
  -6   6   3       28.81       32.92      5.60 o 
  -5   6   3        7.54        9.38      3.84 o 
  -4   6   3       41.19       44.68      3.56 o 
  -3   6   3      156.43      167.34      5.46 o 
  -2   6   3       48.15       50.22      2.54 o 
  -1   6   3      159.78      165.73      3.64 o 
   0   6   3      452.77      491.45      6.64 o 
   1   6   3      307.98      305.16      6.05 o 
   2   6   3      329.66      323.44      6.67 o 
   3   6   3       19.67       25.08      3.24 o 
   4   6   3        5.95        4.50      3.18 o 
   5   6   3       88.36       88.34      6.57 o 
   6   6   3       35.54       45.00      5.81 o 
   7   6   3      206.99      216.04     11.60 o 
   8   6   3        0.43        4.03      5.23 o 
  -9   7   3        0.69        8.06      9.16 o 
  -8   7   3       12.84       16.76      5.00 o 
  -7   7   3       57.14       52.08      6.76 o 
  -6   7   3      206.30      231.74     11.01 o 
  -5   7   3       30.00       29.33      3.93 o 
  -4   7   3        0.85       -2.44      2.44 o 
  -3   7   3      113.30      117.16      4.37 o 
  -2   7   3     1031.00     1106.23     11.24 o 
  -1   7   3      121.61      151.92      4.25 o 
   0   7   3       21.87       12.38      1.95 o 
   1   7   3      274.75      285.82      5.02 o 
   2   7   3      951.17      894.05     11.74 o 
   3   7   3      502.40      507.54     10.13 o 
   4   7   3      449.89      488.05     10.52 o 
   5   7   3        0.80        2.76      3.24 o 
   6   7   3      115.83      125.90      8.72 o 
   7   7   3       57.89       56.98      6.98 o 
   8   7   3       45.42       46.00      7.51 o 
  -8   8   3        0.63        1.75      4.49 o 
  -7   8   3       93.90       90.69      7.26 o 
  -6   8   3      217.87      242.09      9.55 o 
  -5   8   3       88.53       90.01      6.10 o 
  -4   8   3       80.34       77.28      4.81 o 
  -3   8   3       68.71       83.59      3.69 o 
  -2   8   3        0.43       -0.82      2.12 o 
  -1   8   3       12.52       11.76      1.70 o 
   0   8   3      232.74      228.42      5.34 o 
   1   8   3      105.66      104.81      5.45 o 
   2   8   3       69.35       79.19      4.03 o 
   3   8   3      202.31      207.43     10.92 o 
   4   8   3       82.81       90.65      5.67 o 
   5   8   3       31.48       33.01      4.39 o 
   6   8   3        1.99       -0.84      3.75 o 
   7   8   3        1.14       12.08      6.41 o 
   8   8   3       30.59       27.79      6.47 o 
  -8   9   3        0.64        7.91      5.00 o 
  -7   9   3      371.12      370.73     11.79 o 
  -6   9   3        5.56        4.63      4.14 o 
  -5   9   3      137.70      146.86      7.64 o 
  -4   9   3        3.61        7.48      2.95 o 
  -3   9   3       36.40       33.87      3.48 o 
  -2   9   3       40.87       38.62      3.01 o 
  -1   9   3        6.03        3.68      2.27 o 
   0   9   3        2.85        7.61      2.17 o 
   1   9   3      498.63      481.06      8.21 o 
   2   9   3        0.76       -2.16      2.87 o 
   3   9   3     3176.87     3188.47     39.68 o 
   4   9   3       42.16       42.83      4.80 o 
   5   9   3       13.69        6.88      4.14 o 
   6   9   3        1.47        6.37      4.09 o 
   7   9   3        1.21       -0.12      5.17 o 
  -8  10   3       23.53       28.50      6.39 o 
  -7  10   3       48.81       64.25      7.02 o 
  -6  10   3      137.07      142.11      8.30 o 
  -5  10   3      137.69      149.43      8.06 o 
  -4  10   3        4.42        7.18      3.32 o 
  -3  10   3       91.79       91.96      5.20 o 
  -2  10   3        1.66        1.16      2.40 o 
  -1  10   3      236.96      260.64      5.98 o 
   0  10   3       10.33       17.37      2.49 o 
   1  10   3      788.08      791.38     11.28 o 
   2  10   3      512.83      492.30     10.69 o 
   3  10   3      550.32      526.29     11.79 o 
   4  10   3       99.08       93.93      6.41 o 
   5  10   3       39.49       38.60      5.04 o 
   6  10   3        0.05       -1.49      4.87 o 
   7  10   3        8.97        5.34      5.47 o 
  -7  11   3      208.37      183.85     10.31 o 
  -6  11   3        0.01       -0.92      4.39 o 
  -5  11   3        2.13       -0.21      3.98 o 
  -4  11   3        9.23        4.63      4.80 o 
  -3  11   3       32.08       34.92      3.88 o 
  -2  11   3      248.32      234.51      6.89 o 
  -1  11   3        8.28       11.64      2.79 o 
   0  11   3       10.61       10.42      3.24 o 
   1  11   3      244.04      250.18      9.22 o 
   2  11   3       66.65       84.03     10.17 o 
   3  11   3      918.67      886.85     15.56 o 
   4  11   3        4.67        3.30      3.88 o 
   5  11   3       26.76       30.44      6.18 o 
   6  11   3       13.63        9.65      5.41 o 
   7  11   3        5.85       13.56      5.99 o 
  -7  12   3        1.14        6.80      6.61 o 
  -6  12   3        0.24       -0.94      4.49 o 
  -5  12   3        0.09       -0.50      4.35 o 
  -4  12   3       44.63       39.13      6.18 o 
  -3  12   3      128.68      147.43      6.45 o 
  -2  12   3       20.77       11.57      3.37 o 
  -1  12   3       50.36       47.07      6.10 o 
   0  12   3      162.95      146.46     10.17 o 
   1  12   3       17.55       10.51      4.24 o 
   2  12   3      151.53      140.02      8.26 o 
   3  12   3        3.97        0.56      3.88 o 
   4  12   3        4.48       -0.28      4.80 o 
   5  12   3       13.35       17.12      5.81 o 
   6  12   3        0.79        3.57      6.78 o 
  -6  13   3        0.89        8.22      5.86 o 
  -5  13   3       31.21       45.78      5.87 o 
  -4  13   3       24.08       17.76      6.14 o 
  -3  13   3       11.87       16.94      4.71 o 
  -2  13   3       68.60       62.56      4.83 o 
  -1  13   3       45.96       49.35      7.84 o 
   0  13   3       57.38       48.01      5.55 o 
   1  13   3       33.00       35.07      5.81 o 
   2  13   3       39.62       63.50      8.30 o 
   3  13   3        0.41        0.86      4.14 o 
   4  13   3        3.41        5.37      5.23 o 
   5  13   3       54.04       50.26      7.35 o 
   6  13   3        1.60        1.26      5.64 o 
  -6  14   3       35.05       32.01      6.38 o 
  -5  14   3        3.17        3.28      4.81 o 
  -4  14   3       35.50       41.08      5.90 o 
  -3  14   3        1.41       -4.14      4.14 o 
  -2  14   3        0.28       -4.24      4.24 o 
  -1  14   3       53.30       66.76      8.14 o 
   0  14   3        3.05        8.65      4.69 o 
   1  14   3       24.70       25.07      5.76 o 
   2  14   3       35.82       38.55      6.39 o 
   3  14   3        1.50       -2.52      5.70 o 
   4  14   3       75.68       77.78     10.15 o 
   5  14   3        0.10        5.03      5.55 o 
  -5  15   3        1.17        4.66      5.22 o 
  -4  15   3        6.19       14.61      5.40 o 
  -3  15   3       29.40       22.49      7.45 o 
  -2  15   3       51.38       45.25      8.88 o 
  -1  15   3        3.97        0.89      4.58 o 
   0  15   3       53.34       41.22      8.16 o 
   1  15   3       16.83       24.12     12.08 o 
   2  15   3        2.07       10.07      6.41 o 
   3  15   3        0.70       -4.53     11.58 o 
   4  15   3        4.37        8.63      9.06 o 
  -4  16   3        4.46        1.54      6.74 o 
  -3  16   3        2.69       -3.02      6.41 o 
  -2  16   3        0.12        6.04     10.07 o 
  -1  16   3        4.74        1.96      6.51 o 
   0  16   3        6.05       14.10      9.57 o 
   1  16   3        8.60        9.06     10.07 o 
   2  16   3       45.97       57.39     14.10 o 
   3  16   3        2.27        5.54      7.12 o 
  -2  17   3       21.27       22.72     10.07 o 
  -1  17   3        0.02        9.06     11.08 o 
   0  17   3        0.60       -8.06      8.06 o 
   1  17   3        0.37       11.08     10.07 o 
  -9   0   4       18.92       32.50      8.56 o 
  -8   0   4        2.79        6.94      4.09 o 
  -7   0   4        0.12        1.57      3.49 o 
  -6   0   4        0.31       -2.13      2.91 o 
  -5   0   4       29.20       37.38      3.63 o 
  -4   0   4     4508.42     4700.32     43.03 o 
  -3   0   4      969.05     1051.73     17.09 o 
  -2   0   4     8694.12     8796.97    105.00 o 
  -1   0   4        8.55       -0.45      1.58 o 
   0   0   4      399.00      379.60     10.07 o 
   1   0   4       44.35       51.35      4.03 o 
   2   0   4       48.69       51.35      4.03 o 
   3   0   4      153.60      151.37      5.77 o 
   4   0   4      339.95      349.39     16.11 o 
   5   0   4       25.41       22.52      4.59 o 
   6   0   4       64.63       85.59     12.08 o 
   7   0   4        1.17       -7.05      7.05 o 
   8   0   4       95.67       85.59     14.10 o 
   9   0   4        3.39       12.08      9.06 o 
 -10   1   4        2.22       11.58      9.57 o 
  -9   1   4        0.35        3.23      4.29 o 
  -8   1   4        5.82        7.04      2.81 o 
  -7   1   4        0.33       -0.93      2.39 o 
  -6   1   4      315.33      293.48      5.68 o 
  -5   1   4        2.64        3.14      1.76 o 
  -4   1   4      631.63      604.25      8.74 o 
  -3   1   4     1209.71     1137.13     11.31 o 
  -2   1   4       91.58       78.88      3.22 o 
  -1   1   4     4002.45     3961.43     34.10 o 
   0   1   4        1.08        1.68      1.32 o 
   1   1   4      682.78      720.68     11.33 o 
   2   1   4      613.33      614.82     19.63 o 
   3   1   4      527.65      560.48     15.11 o 
   4   1   4      346.90      342.32      6.71 o 
   5   1   4        5.17        6.95      3.63 o 
   6   1   4        3.47        4.36      4.07 o 
   7   1   4        0.34       -3.15      5.30 o 
   8   1   4        5.00        6.93      6.54 o 
   9   1   4        6.53       -6.04      9.06 o 
  -9   2   4       10.00       25.08      5.40 o 
  -8   2   4        9.06       13.21      3.55 o 
  -7   2   4      106.40       99.55      3.95 o 
  -6   2   4        2.28        1.11      2.69 o 
  -5   2   4       14.18       13.55      1.95 o 
  -4   2   4      434.70      449.93      6.31 o 
  -3   2   4       30.88       42.25      1.86 o 
  -2   2   4     2753.37     2828.48     22.91 o 
  -1   2   4      335.30      339.79      6.18 o 
   0   2   4     1087.71     1045.71      9.53 o 
   1   2   4      222.98      270.69      5.00 o 
   3   2   4     2596.87     2805.89     27.84 o 
   4   2   4        8.72       14.37      3.73 o 
   5   2   4      256.90      248.44      7.34 o 
   6   2   4       33.44       30.04      4.03 o 
   7   2   4        0.79        2.42      4.14 o 
   8   2   4        1.77        0.50      5.70 o 
   9   2   4        0.31       -7.05      7.05 o 
  -9   3   4        5.20       12.47      6.54 o 
  -8   3   4        0.40       -1.58      3.98 o 
  -7   3   4        5.13        0.60      2.93 o 
  -6   3   4      207.13      226.28      5.08 o 
  -5   3   4       21.72       15.55      2.22 o 
  -4   3   4      432.13      398.27      5.66 o 
  -3   3   4      371.80      367.44      7.38 o 
  -2   3   4     2068.79     2018.66     22.03 o 
  -1   3   4     1008.29     1028.03     12.76 o 
   0   3   4     3351.95     3321.57     29.30 o 
   1   3   4      900.33      919.60     10.81 o 
   2   3   4    17166.39    17464.28    237.60 o 
   3   3   4      842.32      752.91     14.53 o 
   4   3   4      169.40      181.09      8.16 o 
   5   3   4       14.42       17.37      3.24 o 
   6   3   4      214.10      204.25      7.53 o 
   7   3   4        7.62        5.25      4.24 o 
   8   3   4       68.11       61.10      9.17 o 
   9   3   4        0.01        1.01     11.08 o 
  -9   4   4        5.40        3.37      5.81 o 
  -8   4   4        2.44       -2.23      4.39 o 
  -7   4   4       57.62       64.45      4.93 o 
  -6   4   4       56.09       60.17      4.56 o 
  -5   4   4      143.19      134.15      4.91 o 
  -4   4   4      192.16      181.82      6.28 o 
  -3   4   4      186.65      179.16      5.05 o 
  -2   4   4      257.41      299.37      4.63 o 
  -1   4   4      290.51      271.09      4.38 o 
   0   4   4      654.71      655.06     14.39 o 
   1   4   4      709.26      714.79      9.28 o 
   2   4   4      953.25      965.45     14.28 o 
   3   4   4        5.45        9.07      3.05 o 
   4   4   4        3.72        2.69      4.59 o 
   5   4   4        5.47        4.07      2.73 o 
   6   4   4        7.74       11.83      3.52 o 
   7   4   4       17.56       15.55      5.17 o 
   8   4   4        7.83       10.17      6.74 o 
  -9   5   4        0.11        0.05      4.89 o 
  -8   5   4        1.01       -4.09      4.09 o 
  -7   5   4        3.55       -3.75      3.75 o 
  -6   5   4       10.44        9.70      3.99 o 
  -5   5   4       21.12       14.24      3.65 o 
  -4   5   4      167.73      204.38      6.45 o 
  -3   5   4     1859.60     1865.38     14.47 o 
  -2   5   4      174.82      199.25      4.22 o 
  -1   5   4      192.55      171.29      3.66 o 
   0   5   4       77.42       86.53      3.11 o 
   1   5   4      441.15      464.05      8.72 o 
   2   5   4     5451.03     5780.26     52.57 o 
   3   5   4      106.44       87.01      5.33 o 
   4   5   4       57.93       50.99      4.58 o 
   5   5   4        0.72        0.39      2.81 o 
   6   5   4      180.52      188.16      9.33 o 
   7   5   4       72.31       84.21     15.58 o 
   8   5   4       15.93       21.24      7.45 o 
  -9   6   4        6.73        8.68      5.37 o 
  -8   6   4        9.90       23.25      5.15 o 
  -7   6   4       64.63       80.95      7.67 o 
  -6   6   4       80.93       86.50      5.16 o 
  -5   6   4       69.50       61.51      5.24 o 
  -4   6   4        1.99       -1.12      2.21 o 
  -3   6   4      410.00      406.55      6.31 o 
  -2   6   4      292.91      341.77      4.80 o 
  -1   6   4     2785.01     2896.78     20.68 o 
   0   6   4     2084.94     2017.69     18.25 o 
   1   6   4      442.94      474.85      7.55 o 
   2   6   4        1.22       -0.67      2.22 o 
   3   6   4      141.43      162.21      6.04 o 
   4   6   4      145.73      160.78      8.14 o 
   5   6   4       78.92       74.79     15.02 o 
   6   6   4        4.02        5.71      4.07 o 
   7   6   4       95.66      100.30     12.96 o 
   8   6   4        6.74        3.23      5.41 o 
  -9   7   4        0.34       -1.42      4.86 o 
  -8   7   4       13.03       19.35      7.27 o 
  -7   7   4        0.79        4.50      4.26 o 
  -6   7   4       21.23       23.03      4.64 o 
  -5   7   4        0.65        0.47      2.86 o 
  -4   7   4      102.23      103.71      6.07 o 
  -3   7   4      368.95      444.80      7.12 o 
  -2   7   4       74.97       85.96      3.35 o 
  -1   7   4      279.44      303.40      5.13 o 
   0   7   4        4.32        6.21      1.87 o 
   1   7   4       35.58       32.75      4.08 o 
   2   7   4     1152.17     1103.48     17.42 o 
   3   7   4      279.06      296.64      8.72 o 
   4   7   4        0.02       -1.11      2.96 o 
   5   7   4       52.72       48.07      4.89 o 
   6   7   4        5.48        3.84      4.43 o 
   7   7   4      132.16      118.20      9.48 o 
   8   7   4        1.18        5.26      5.55 o 
  -8   8   4        0.69       -2.52      4.53 o 
  -7   8   4      625.95      657.61     25.58 o 
  -6   8   4        0.02        1.36      3.98 o 
  -5   8   4      420.60      414.16      9.06 o 
  -4   8   4        1.04        2.52      2.95 o 
  -3   8   4      353.86      354.75      8.29 o 
  -2   8   4      239.29      264.50      5.58 o 
  -1   8   4      246.51      266.49      5.46 o 
   0   8   4       10.05        5.41      1.93 o 
   1   8   4       77.95       81.35      3.81 o 
   2   8   4       23.37       22.52      4.07 o 
   3   8   4       75.99       75.39      5.15 o 
   4   8   4       99.42       97.40      8.14 o 
   5   8   4       38.02       48.39      5.67 o 
   6   8   4       39.77       42.52      5.27 o 
   7   8   4       10.28       11.77      4.64 o 
   8   8   4       14.88       20.24      6.47 o 
  -8   9   4        0.00        1.17      4.76 o 
  -7   9   4      145.46      168.76     10.75 o 
  -6   9   4        2.28        2.04      4.26 o 
  -5   9   4       71.64       72.32      5.90 o 
  -4   9   4        0.02        1.79      2.83 o 
  -3   9   4      105.72      112.78      5.84 o 
  -2   9   4       83.82       89.12      3.84 o 
  -1   9   4       40.58       41.39      3.11 o 
   0   9   4       33.08       30.11      3.83 o 
   1   9   4       62.38       56.17      3.55 o 
   2   9   4       76.61       75.01      5.99 o 
   3   9   4      115.58      106.40      6.12 o 
   4   9   4       59.37       51.21      5.08 o 
   5   9   4       33.41       37.06      5.15 o 
   6   9   4       15.10        8.69      4.49 o 
   7   9   4       15.35        3.16      5.76 o 
  -8  10   4        4.52       20.60      7.27 o 
  -7  10   4      501.15      478.44     13.46 o 
  -6  10   4       63.28       70.46      6.54 o 
  -5  10   4        0.02        5.90      4.14 o 
  -4  10   4       38.61       49.81      4.68 o 
  -3  10   4       27.58       28.30      4.54 o 
  -2  10   4       22.32       19.78      3.31 o 
  -1  10   4        0.03       -2.34      2.34 o 
   0  10   4      373.49      360.82      6.76 o 
   1  10   4      133.02      131.44      5.28 o 
   2  10   4        5.93        7.31      4.29 o 
   3  10   4       85.32       82.23      6.98 o 
   4  10   4      136.75      135.12      9.16 o 
   5  10   4        3.42        2.75      3.75 o 
   6  10   4       23.22       20.48      7.04 o 
   7  10   4        2.24       -1.64      6.74 o 
  -7  11   4       22.61       34.44      6.28 o 
  -6  11   4        7.78        9.83      4.76 o 
  -5  11   4        0.02       -3.65      3.65 o 
  -4  11   4        3.67        3.76      3.85 o 
  -3  11   4       28.90       27.56      3.79 o 
  -2  11   4        3.16        2.03      3.01 o 
  -1  11   4      155.71      145.94      6.52 o 
   0  11   4        9.28        3.86      2.96 o 
   1  11   4      393.85      384.55     11.34 o 
   2  11   4       64.60       53.30      5.00 o 
   3  11   4       50.38       53.46      5.15 o 
   4  11   4       13.71       11.34      4.73 o 
   5  11   4       38.23       43.59      5.77 o 
   6  11   4        3.41        1.80      5.60 o 
  -7  12   4       20.26       12.24      5.62 o 
  -6  12   4        2.26        7.86      5.52 o 
  -5  12   4       84.08       94.60      7.53 o 
  -4  12   4        0.10       -1.83      6.10 o 
  -3  12   4       63.91       65.66      4.93 o 
  -2  12   4      130.62      106.57      5.55 o 
  -1  12   4      143.35      131.02      6.36 o 
   0  12   4        3.95        1.81      3.20 o 
   1  12   4        9.98        7.70      4.24 o 
   2  12   4        0.01        1.56      3.63 o 
   3  12   4       25.92       35.06      5.15 o 
   4  12   4      107.47      116.86      7.53 o 
   5  12   4       10.60       30.46     10.03 o 
   6  12   4       14.95       17.29      6.57 o 
  -6  13   4       10.83       13.93      6.18 o 
  -5  13   4        0.15       -2.94      4.64 o 
  -4  13   4        0.16       -0.08      4.49 o 
  -3  13   4      178.29      168.64      7.40 o 
  -2  13   4        5.18        7.53      3.64 o 
  -1  13   4       38.53       37.94      6.25 o 
   0  13   4       11.39        2.15      5.54 o 
   1  13   4        0.61       -0.92      5.01 o 
   2  13   4      109.76      111.44      7.41 o 
   3  13   4        3.24        2.58      6.83 o 
   4  13   4        1.73        5.40      5.01 o 
   5  13   4       33.95       53.59      8.36 o 
  -6  14   4        2.45        0.73      5.52 o 
  -5  14   4        0.61       -1.41      5.67 o 
  -4  14   4        0.26       -4.49      4.49 o 
  -3  14   4       19.15        7.60      4.76 o 
  -2  14   4       55.28       33.00      6.07 o 
  -1  14   4       42.46       52.46      7.14 o 
   0  14   4        1.16       -5.03      5.30 o 
   1  14   4        8.81        1.78      6.02 o 
   2  14   4        0.02       -4.43      4.43 o 
   3  14   4        5.97        2.01      5.01 o 
   4  14   4        5.71        4.44      7.93 o 
   5  14   4       12.28       10.89      5.99 o 
  -5  15   4        8.03        8.59      5.50 o 
  -4  15   4        2.46        2.54      5.00 o 
  -3  15   4       16.29        4.24      6.74 o 
  -2  15   4        1.97       -0.81      4.58 o 
  -1  15   4        0.10       -2.01      5.77 o 
   0  15   4        0.05        4.09      6.02 o 
   1  15   4       70.28       77.00      9.97 o 
   2  15   4       40.12       42.04      8.16 o 
   3  15   4       15.93       29.46     12.08 o 
   4  15   4       13.91       13.59      7.83 o 
  -4  16   4        0.21       -6.04      6.41 o 
  -3  16   4        1.72        3.79      7.45 o 
  -2  16   4        0.10       -6.41      6.41 o 
  -1  16   4        2.58        4.03      9.06 o 
   0  16   4       20.26       34.60      9.06 o 
   1  16   4        1.97       -0.56     14.10 o 
   2  16   4        0.05       -7.05      9.06 o 
   3  16   4        8.64       23.16     11.08 o 
  -2  17   4       22.61       37.25     13.09 o 
  -1  17   4       35.76       64.89     13.59 o 
   0  17   4       19.20       11.53      7.74 o 
   1  17   4       50.49       56.39     13.09 o 
 -10   1   5        3.43       21.76      9.06 o 
  -9   1   5        2.12       -2.43      4.26 o 
  -8   1   5       36.83       46.27      3.81 o 
  -7   1   5       65.27       63.88      3.57 o 
  -6   1   5       71.30       78.57      3.89 o 
  -5   1   5       29.68       43.14      5.98 o 
  -4   1   5       28.90       42.91      2.71 o 
  -3   1   5       31.69       39.26      2.33 o 
  -2   1   5      633.33      655.23      7.52 o 
  -1   1   5       45.62       48.85      2.13 o 
   0   1   5     1620.01     1602.83     15.32 o 
   1   1   5     1738.55     1779.63     22.75 o 
   2   1   5      130.22      106.52      3.77 o 
   3   1   5     1024.11      987.73     16.61 o 
   4   1   5      303.79      295.42      8.00 o 
   5   1   5      744.66      728.00     14.04 o 
   6   1   5     3772.79     3718.37     56.94 o 
   7   1   5       91.46       91.13      9.26 o 
   8   1   5       20.63       16.91      6.74 o 
 -10   2   5        1.44        6.54      7.83 o 
  -9   2   5       13.82       16.45      5.00 o 
  -8   2   5      311.84      300.51      7.99 o 
  -7   2   5       10.05        7.47      2.62 o 
  -6   2   5       13.69       10.03      2.26 o 
  -5   2   5       63.26       79.25      3.31 o 
  -4   2   5      816.14      832.93      8.16 o 
  -3   2   5      956.88      978.45      9.43 o 
  -2   2   5      498.68      476.75      6.41 o 
  -1   2   5        5.73        6.75      2.07 o 
   0   2   5     6284.97     6348.50     60.82 o 
   2   2   5      753.70      823.48     31.21 o 
   3   2   5      174.24      148.42      5.96 o 
   4   2   5      541.15      517.96     10.78 o 
   5   2   5      101.80       94.96      7.79 o 
   6   2   5        3.96        6.17      4.76 o 
   7   2   5      213.26      203.87     13.16 o 
   8   2   5        0.02       -7.55      7.55 o 
  -9   3   5        0.71        0.28      5.09 o 
  -8   3   5        0.49       -0.23      4.58 o 
  -7   3   5       28.57       30.99      4.13 o 
  -6   3   5        5.55        7.66      2.18 o 
  -5   3   5      193.60      190.01      4.89 o 
  -4   3   5        5.86        3.27      1.75 o 
  -3   3   5      805.17      812.93     12.10 o 
  -2   3   5      379.59      380.17      9.74 o 
  -1   3   5      543.98      544.74     10.31 o 
   0   3   5      476.29      496.85      7.74 o 
   1   3   5     1659.02     1680.81     19.94 o 
   2   3   5       77.90      104.57      5.23 o 
   3   3   5      165.25      167.05      6.34 o 
   4   3   5       31.41       42.08      4.98 o 
   5   3   5        0.01        2.19      2.62 o 
   6   3   5        1.83        1.25      3.33 o 
   7   3   5       56.13       50.55      6.47 o 
   8   3   5        1.35        5.03      9.06 o 
  -9   4   5        1.71        5.75      4.86 o 
  -8   4   5      317.23      318.20     10.69 o 
  -7   4   5       99.87      108.87      6.09 o 
  -6   4   5        7.55        9.41      3.37 o 
  -5   4   5      124.74      116.94      4.54 o 
  -4   4   5      977.39      937.55     14.92 o 
  -3   4   5     2567.90     2612.91     25.53 o 
  -2   4   5      133.28      131.88      3.72 o 
  -1   4   5      858.26      790.30      8.29 o 
   0   4   5     2187.68     2089.07     66.13 o 
   1   4   5       34.95       65.73      3.52 o 
   2   4   5      152.00      206.33      5.37 o 
   3   4   5       67.12       61.18      4.43 o 
   4   4   5      201.95      201.78      7.44 o 
   5   4   5        1.85        8.02      3.24 o 
   6   4   5        0.02        3.56      3.24 o 
   7   4   5        1.42       -0.50      5.70 o 
   8   4   5       14.34       21.72      9.06 o 
  -9   5   5        0.20        4.77      4.76 o 
  -8   5   5        1.97       -1.28      4.17 o 
  -7   5   5        3.41        0.08      4.34 o 
  -6   5   5       69.58       79.63      5.09 o 
  -5   5   5       37.75       36.83      6.02 o 
  -4   5   5      259.84      252.41      8.43 o 
  -3   5   5      633.20      599.06      7.51 o 
  -2   5   5      318.29      307.21      5.04 o 
  -1   5   5      251.22      262.48      6.11 o 
   0   5   5      722.26      729.24      9.51 o 
   1   5   5     1246.56     1335.93     15.48 o 
   2   5   5      140.51      105.69      4.64 o 
   3   5   5      601.07      635.87     10.58 o 
   4   5   5        9.76        9.42      3.07 o 
   5   5   5       39.52       37.27      4.35 o 
   6   5   5        1.88       -5.10      5.10 o 
   7   5   5        1.52        4.45      8.68 o 
   8   5   5        2.03       -0.47     14.10 o 
  -9   6   5        0.07       -0.23      4.96 o 
  -8   6   5       12.04       24.50      6.20 o 
  -7   6   5        1.81        0.18      3.98 o 
  -6   6   5        9.92       10.36      3.31 o 
  -5   6   5       14.56        9.90      3.01 o 
  -4   6   5      116.71      130.03      6.66 o 
  -3   6   5     2682.33     2965.24     27.12 o 
  -2   6   5       23.97       23.40      2.34 o 
  -1   6   5      179.07      172.23      3.97 o 
   0   6   5       83.78       81.00      3.00 o 
   1   6   5      392.48      414.91      7.20 o 
   2   6   5        4.27        9.56      5.69 o 
   3   6   5      212.18      192.64      5.56 o 
   4   6   5       57.49       68.47      4.68 o 
   5   6   5       21.83       17.90      5.27 o 
   6   6   5        0.03       -1.32      4.11 o 
   7   6   5       13.70       10.01      5.17 o 
   8   6   5        5.15       -0.50     10.57 o 
  -9   7   5        0.04       -4.86      4.86 o 
  -8   7   5       68.08       74.18      7.02 o 
  -7   7   5        0.42        8.37      4.49 o 
  -6   7   5        6.52        1.01      3.15 o 
  -5   7   5      143.21      149.42      6.15 o 
  -4   7   5       65.70       65.87      4.31 o 
  -3   7   5      651.16      691.62     11.36 o 
  -2   7   5      313.43      296.04      4.77 o 
  -1   7   5      219.61      214.38      4.47 o 
   0   7   5       85.80       81.99      4.06 o 
   1   7   5      577.03      555.89      8.87 o 
   2   7   5        9.03        6.27      2.64 o 
   3   7   5        0.03        3.36      2.34 o 
   4   7   5       90.45      103.80      6.12 o 
   5   7   5        7.66        1.76      3.52 o 
   6   7   5       22.37       11.27      4.82 o 
   7   7   5       17.10       23.95      5.99 o 
   8   7   5        2.22       -5.01      5.01 o 
  -8   8   5        1.42        0.13      4.76 o 
  -7   8   5       30.52       41.66      5.77 o 
  -6   8   5       15.00       19.18      4.64 o 
  -5   8   5       77.52       77.03      5.09 o 
  -4   8   5      554.00      552.41     10.12 o 
  -3   8   5      277.44      318.54      8.38 o 
  -2   8   5       70.86       62.14      4.26 o 
  -1   8   5      292.92      295.33      5.52 o 
   0   8   5       74.78       69.23      5.18 o 
   1   8   5      571.99      551.67      8.25 o 
   2   8   5      224.55      231.68      7.17 o 
   3   8   5      321.85      334.86      9.04 o 
   4   8   5       33.04       30.58      4.65 o 
   5   8   5       40.55       40.63      5.00 o 
   6   8   5        5.07        5.14      4.05 o 
   7   8   5        0.14        4.29      4.64 o 
  -8   9   5       22.22       28.61      6.28 o 
  -7   9   5        1.66        1.72      4.86 o 
  -6   9   5       18.11       20.02      4.57 o 
  -5   9   5       77.29       80.15      5.33 o 
  -4   9   5      173.67      174.38      6.55 o 
  -3   9   5        0.09        1.19      2.80 o 
  -2   9   5      290.20      307.54      7.27 o 
  -1   9   5       68.23       54.98      3.00 o 
   0   9   5       23.65       22.29      2.80 o 
   1   9   5     2146.39     2069.03     30.32 o 
   2   9   5        4.54        4.03      3.38 o 
   3   9   5       47.13       54.96      5.84 o 
   4   9   5       25.52       28.86      4.49 o 
   5   9   5        0.38        0.76      3.88 o 
   6   9   5        0.11        5.31      4.39 o 
   7   9   5        0.76       -4.26      4.26 o 
  -8  10   5        1.30        7.86      5.40 o 
  -7  10   5        4.76        0.83      5.00 o 
  -6  10   5        0.70       -4.05      4.05 o 
  -5  10   5        3.42        8.08      4.26 o 
  -4  10   5        0.80        0.63      3.27 o 
  -3  10   5      194.66      192.42      6.68 o 
  -2  10   5      144.71      126.22      5.38 o 
  -1  10   5      351.41      365.81      9.79 o 
   0  10   5      216.67      211.44      5.79 o 
   1  10   5      556.03      551.03     11.20 o 
   2  10   5      164.93      171.61      7.42 o 
   3  10   5      601.93      597.47     12.71 o 
   4  10   5        1.83        2.50      3.88 o 
   5  10   5       70.31       79.62      9.47 o 
   6  10   5        1.09       -0.21      4.35 o 
   7  10   5        9.83       10.69      6.18 o 
  -7  11   5        3.83        8.71      5.08 o 
  -6  11   5        2.38        2.98      4.65 o 
  -5  11   5       23.57       30.72      5.40 o 
  -4  11   5        9.97        6.57      3.32 o 
  -3  11   5       34.85       39.01      4.18 o 
  -2  11   5       56.23       40.60      4.10 o 
  -1  11   5       88.52       89.88      5.45 o 
   0  11   5      138.36      141.78      6.38 o 
   1  11   5      865.93      867.78     16.57 o 
   2  11   5      142.54      155.78      7.29 o 
   3  11   5       59.19       60.37      5.54 o 
   4  11   5        0.58       -1.39      3.98 o 
   5  11   5        1.06       -0.21      4.26 o 
   6  11   5       16.11       30.96      6.76 o 
  -7  12   5       13.12        9.79      5.47 o 
  -6  12   5       22.84       18.45      5.37 o 
  -5  12   5        4.14       -3.48      4.49 o 
  -4  12   5        1.80        5.96      3.88 o 
  -3  12   5      109.27       79.95      5.38 o 
  -2  12   5       50.31       48.77      7.41 o 
  -1  12   5       19.19       16.58      3.88 o 
   0  12   5        3.20        2.48      4.59 o 
   1  12   5      182.23      179.60      9.26 o 
   2  12   5       27.67       22.01      4.26 o 
   3  12   5       21.87       22.01      4.90 o 
   4  12   5        1.87       -3.26      4.26 o 
   5  12   5       26.19       37.40      5.90 o 
   6  12   5        0.09       -5.00      5.60 o 
  -6  13   5        0.89       -3.57      4.77 o 
  -5  13   5        8.75        6.44      4.86 o 
  -4  13   5       23.24       19.68      5.27 o 
  -3  13   5       25.17       18.31      5.15 o 
  -2  13   5        8.12        0.89      4.14 o 
  -1  13   5      171.55      176.64      9.42 o 
   0  13   5        3.09       -1.95      5.30 o 
   1  13   5       16.26       22.95      6.74 o 
   2  13   5        0.01       -0.83      8.03 o 
   3  13   5        1.95       -1.06      4.14 o 
   4  13   5       19.91       18.78      5.37 o 
   5  13   5        0.02        6.04      5.81 o 
  -6  14   5        2.02       -9.06      9.06 o 
  -5  14   5       51.54       59.58      6.91 o 
  -4  14   5        8.64        5.42      5.38 o 
  -3  14   5      163.21      135.55      7.05 o 
  -2  14   5        1.32       -2.64      5.31 o 
  -1  14   5       40.99       39.04      6.13 o 
   0  14   5       60.15       55.94      9.57 o 
   1  14   5        0.01        4.68      6.02 o 
   2  14   5       79.34       93.61     10.31 o 
   3  14   5        0.02       -4.82      4.82 o 
   4  14   5       18.72       32.21      7.84 o 
  -5  15   5        6.10        0.67      5.42 o 
  -4  15   5       19.14       17.69      5.77 o 
  -3  15   5        1.28        0.67     12.08 o 
  -2  15   5        0.92        9.73      5.23 o 
  -1  15   5       38.95       48.08      8.46 o 
   0  15   5        2.79        0.78      6.54 o 
   1  15   5        0.03       -5.77      5.77 o 
   2  15   5       18.16       20.14      7.74 o 
   3  15   5        6.44       15.10     10.07 o 
   4  15   5        3.99       24.17     11.08 o 
  -3  16   5        6.36        5.25      6.74 o 
  -2  16   5        3.59        5.83      5.60 o 
  -1  16   5        5.32      -10.07     11.08 o 
   0  16   5        0.27       -6.54      8.56 o 
   1  16   5       11.61       14.14      7.45 o 
   2  16   5       38.17       39.27     12.08 o 
  -1  17   5        0.10        3.16      7.45 o 
   0  17   5        4.41        1.51      7.12 o 
  -9   0   6        0.27        9.27      5.76 o 
  -8   0   6        3.60        2.30      5.01 o 
  -7   0   6       29.65       25.38      4.14 o 
  -6   0   6      204.92      231.13      7.53 o 
  -5   0   6       12.66        7.53      3.34 o 
  -4   0   6    29220.48    28665.66    270.67 o 
  -3   0   6     1186.91     1209.38     19.57 o 
  -2   0   6      725.72      710.57     10.61 o 
  -1   0   6        9.51       10.32      3.02 o 
   0   0   6     2853.30     2758.87     48.33 o 
   1   0   6        7.14        7.05      3.02 o 
   2   0   6       38.47       43.26      3.35 o 
   3   0   6      419.32      435.98     17.12 o 
   4   0   6     1185.61     1202.22     33.23 o 
   5   0   6       61.87       70.48     10.07 o 
   6   0   6      333.55      332.27     19.13 o 
   7   0   6       67.15       84.58     13.09 o 
   8   0   6       42.47       46.32     11.08 o 
 -10   1   6        1.98        9.06      6.39 o 
  -9   1   6        2.22        6.68      4.31 o 
  -8   1   6        0.77        0.73      2.98 o 
  -7   1   6        2.50        1.54      2.35 o 
  -6   1   6        0.91       -1.08      2.07 o 
  -5   1   6       17.57       20.77      2.25 o 
  -4   1   6      495.71      472.72      6.30 o 
  -3   1   6      738.02      711.15      8.67 o 
  -2   1   6      945.67      943.44      9.87 o 
  -1   1   6      226.58      215.98      4.94 o 
   0   1   6      995.67     1065.05     15.91 o 
   1   1   6     1456.11     1498.57     20.78 o 
   2   1   6     1150.28     1145.79     17.33 o 
   3   1   6       33.37       36.83      2.79 o 
   4   1   6       13.16       19.81      3.48 o 
   5   1   6       11.34        7.46      3.54 o 
   6   1   6      125.82      139.67     10.68 o 
   7   1   6       63.79       63.95      9.06 o 
   8   1   6        2.11        5.54      5.70 o 
  -9   2   6        7.57       16.09      5.00 o 
  -8   2   6       13.93        9.26      3.89 o 
  -7   2   6       25.27       21.75      3.15 o 
  -6   2   6       45.67       50.19      2.98 o 
  -5   2   6       17.79       14.81      2.34 o 
  -4   2   6     4562.68     4748.12     33.14 o 
  -3   2   6        4.19        1.01      1.37 o 
  -2   2   6      193.70      180.94      8.13 o 
  -1   2   6      929.16      895.66     14.95 o 
   0   2   6       26.17       11.76      2.07 o 
   1   2   6     1465.42     1654.22     16.23 o 
   2   2   6      391.27      392.91      9.59 o 
   3   2   6       78.27       92.87      4.51 o 
   4   2   6      405.04      383.39      9.60 o 
   5   2   6       17.36       20.97      4.51 o 
   6   2   6      326.27      295.23     18.12 o 
   7   2   6       23.79       14.33      6.02 o 
   8   2   6       20.74       30.05      9.57 o 
  -9   3   6        0.01       -2.99      4.51 o 
  -8   3   6       26.61       43.15      4.93 o 
  -7   3   6        8.02        6.94      3.57 o 
  -6   3   6        1.11        0.06      2.52 o 
  -5   3   6       28.74       29.80      3.06 o 
  -4   3   6      111.62      112.06      3.86 o 
  -3   3   6      804.85      787.82     10.89 o 
  -2   3   6        9.19        5.79      2.01 o 
  -1   3   6        2.43        1.26      2.01 o 
   0   3   6      372.51      354.00      4.90 o 
   1   3   6       13.94        2.33      1.68 o 
   2   3   6     1102.10     1201.59     14.43 o 
   3   3   6      105.46      100.13      5.41 o 
   4   3   6      426.32      416.47     10.00 o 
   5   3   6      475.13      471.29     10.37 o 
   6   3   6       21.30       13.48      3.84 o 
   7   3   6      119.93      112.85     10.31 o 
   8   3   6        9.72        6.04      9.06 o 
  -9   4   6       38.11       36.29      6.16 o 
  -8   4   6       15.81       14.88      4.19 o 
  -7   4   6       23.28       20.78      4.18 o 
  -6   4   6       13.95       14.45      3.40 o 
  -5   4   6       93.76       95.68      4.77 o 
  -4   4   6       36.42       43.59      4.20 o 
  -3   4   6      122.34      148.75      5.11 o 
  -2   4   6      199.77      218.50      5.34 o 
  -1   4   6       49.71       50.34      2.96 o 
   0   4   6      661.69      701.74      8.34 o 
   1   4   6      573.22      644.24      9.30 o 
   2   4   6       15.70       26.92      2.87 o 
   3   4   6       76.26       76.32      4.82 o 
   4   4   6        5.66        5.57      3.07 o 
   5   4   6        5.73        7.86      3.24 o 
   6   4   6       36.69       35.18      4.57 o 
   7   4   6        0.98       -4.53      4.98 o 
   8   4   6        3.94       13.09     11.08 o 
  -9   5   6        0.29       -4.60      4.60 o 
  -8   5   6       55.48       61.98      6.38 o 
  -7   5   6       15.02       24.83      4.23 o 
  -6   5   6       21.79       17.04      3.64 o 
  -5   5   6        0.52       -1.75      3.84 o 
  -4   5   6      229.59      230.48      7.49 o 
  -3   5   6      415.96      418.00      6.65 o 
  -2   5   6      102.16       90.87      3.66 o 
  -1   5   6      309.95      310.81      6.31 o 
   0   5   6        1.92        3.09      2.45 o 
   1   5   6      472.32      470.79      7.35 o 
   2   5   6      599.99      556.19      8.51 o 
   3   5   6      272.20      250.59      9.99 o 
   4   5   6        0.05        2.30      2.81 o 
   5   5   6      413.84      385.98      9.82 o 
   6   5   6       56.55       62.07      6.57 o 
   7   5   6        4.71        5.60      5.01 o 
   8   5   6        0.05       -6.04      6.04 o 
  -9   6   6       26.15       18.89      5.75 o 
  -8   6   6       48.84       44.46      6.28 o 
  -7   6   6        0.72        0.01      3.57 o 
  -6   6   6        0.02        0.67      4.60 o 
  -5   6   6       38.24       28.18      6.04 o 
  -4   6   6       16.44       18.08      3.75 o 
  -3   6   6      215.20      212.63      5.06 o 
  -2   6   6       45.50       45.14      3.64 o 
  -1   6   6       21.50       23.23      1.94 o 
   0   6   6       45.48       56.19      2.95 o 
   1   6   6      266.16      300.80      6.64 o 
   2   6   6      445.64      442.04      7.69 o 
   3   6   6       98.11       97.39      7.12 o 
   4   6   6      628.29      617.16     11.69 o 
   5   6   6      144.28      138.41      8.67 o 
   6   6   6       54.30       57.52      9.70 o 
   7   6   6      111.43      107.86      9.05 o 
   8   6   6       22.31       16.37      8.16 o 
  -9   7   6       27.61       19.89      6.04 o 
  -8   7   6       23.62       30.73      5.77 o 
  -7   7   6       32.06       31.33      5.96 o 
  -6   7   6        6.29        2.12      3.19 o 
  -5   7   6      112.50      124.22      5.93 o 
  -4   7   6        1.35        0.00      2.97 o 
  -3   7   6       36.93       37.80      3.98 o 
  -2   7   6      133.70      133.96      5.01 o 
  -1   7   6        3.59        4.17      1.83 o 
   0   7   6      139.68      144.43      5.78 o 
   1   7   6       76.59       73.55      4.03 o 
   2   7   6      302.05      304.02      6.85 o 
   3   7   6        4.97        2.28      2.31 o 
   4   7   6       63.88       61.86      5.27 o 
   5   7   6       76.17       54.71      5.50 o 
   6   7   6       68.33       62.08      9.41 o 
   7   7   6        4.35       -0.08      4.82 o 
  -8   8   6       10.24        8.27      5.22 o 
  -7   8   6       43.98       33.80      5.65 o 
  -6   8   6        1.08       -2.27      3.30 o 
  -5   8   6       23.30       25.20      4.03 o 
  -4   8   6       66.16       59.32      4.64 o 
  -3   8   6       25.56       30.00      3.88 o 
  -2   8   6       40.78       47.61      4.82 o 
  -1   8   6       43.11       45.95      2.86 o 
   0   8   6      717.29      695.78      8.86 o 
   1   8   6     2722.47     2720.80     28.50 o 
   2   8   6      629.14      611.53      9.82 o 
   3   8   6       21.33       20.64      3.75 o 
   4   8   6       96.44       87.32      6.01 o 
   5   8   6       65.49       65.64      8.14 o 
   6   8   6      112.37      101.60      7.14 o 
   7   8   6       29.16       26.54      5.50 o 
  -8   9   6       99.65      103.64      8.54 o 
  -7   9   6       16.11       13.84      5.00 o 
  -6   9   6        2.75        5.59      4.17 o 
  -5   9   6        0.76        1.83      3.68 o 
  -4   9   6        1.72        5.73      3.08 o 
  -3   9   6      168.45      171.73      9.41 o 
  -2   9   6       66.84       71.58      5.81 o 
  -1   9   6      248.64      254.51      6.53 o 
   0   9   6      151.38      154.25      4.74 o 
   1   9   6      564.14      555.96      9.49 o 
   2   9   6      225.93      227.17     12.64 o 
   3   9   6      113.24      113.52      6.54 o 
   4   9   6        4.66        2.42      3.75 o 
   5   9   6       17.13       22.18      4.64 o 
   6   9   6       25.08       20.60      5.11 o 
   7   9   6        0.46       -1.81      4.64 o 
  -8  10   6        0.06       14.17      5.62 o 
  -7  10   6        3.45        0.62      5.00 o 
  -6  10   6        0.07       -4.05      4.05 o 
  -5  10   6        1.80       -1.21      3.32 o 
  -4  10   6        1.74        1.93      3.32 o 
  -3  10   6        1.15        0.42      3.08 o 
  -2  10   6       12.06        7.61      3.33 o 
  -1  10   6      663.20      686.71     12.17 o 
   0  10   6        5.57        8.34      2.69 o 
   1  10   6     3122.01     3071.16     33.09 o 
   2  10   6       22.70       21.29      3.97 o 
   3  10   6        5.00        4.73      3.75 o 
   4  10   6       23.90       19.37      4.60 o 
   5  10   6        0.17       -0.50      4.03 o 
   6  10   6       42.53       43.22      6.16 o 
  -7  11   6        2.24        3.32      6.39 o 
  -6  11   6        0.59       -5.38      5.38 o 
  -5  11   6       40.74       53.28      5.90 o 
  -4  11   6       27.06       17.11      3.88 o 
  -3  11   6       46.04       43.12      5.55 o 
  -2  11   6      138.82      123.83      6.38 o 
  -1  11   6      225.93      230.59      8.10 o 
   0  11   6      363.73      346.43     10.72 o 
   1  11   6      103.35       99.96      6.01 o 
   2  11   6        1.38        3.18      3.38 o 
   3  11   6        4.62        1.21      3.75 o 
   4  11   6        0.29       -1.81      3.88 o 
   5  11   6       10.83        5.96      6.98 o 
   6  11   6       12.76        5.78      5.15 o 
  -7  12   6        3.13        1.24      4.90 o 
  -6  12   6        5.04        6.91      4.60 o 
  -5  12   6        0.70        1.49      4.48 o 
  -4  12   6       78.43       75.14      5.71 o 
  -3  12   6       25.77       30.91      4.38 o 
  -2  12   6       14.19        2.40      5.09 o 
  -1  12   6      108.48      106.90      6.16 o 
   0  12   6      182.82      216.64     16.11 o 
   1  12   6      112.68       94.51      8.88 o 
   2  12   6        1.98        5.18      4.21 o 
   3  12   6      180.28      182.11     10.17 o 
   4  12   6        7.42        3.71      4.35 o 
   5  12   6       40.73       48.68      8.97 o 
  -6  13   6       26.42       30.80      5.80 o 
  -5  13   6       17.55       12.06      4.96 o 
  -4  13   6       17.51       14.46      4.25 o 
  -3  13   6       23.59       25.32      5.00 o 
  -2  13   6        5.51        8.39      3.98 o 
  -1  13   6       45.50       29.85      5.23 o 
   0  13   6      136.90      137.12     10.68 o 
   1  13   6        5.56       -0.50      9.57 o 
   2  13   6       78.44       87.67      9.75 o 
   3  13   6        5.53        2.34      4.26 o 
   4  13   6        8.77        3.72      4.64 o 
   5  13   6       37.04       39.73      7.56 o 
  -5  14   6       11.48        1.17      5.27 o 
  -4  14   6       45.73       48.12      6.38 o 
  -3  14   6        1.12       -0.12      4.39 o 
  -2  14   6        9.07       11.40      5.01 o 
  -1  14   6       11.02        6.04      8.06 o 
   0  14   6        9.76       18.81      6.74 o 
   1  14   6       27.85       34.33      7.45 o 
   2  14   6        0.68       -8.06      8.06 o 
   3  14   6       13.57       20.14      6.18 o 
   4  14   6        6.30        2.80      5.76 o 
  -4  15   6        3.93       -4.01      7.70 o 
  -3  15   6        2.30        7.66      5.47 o 
  -2  15   6        6.18        6.04      5.23 o 
  -1  15   6        0.03       -5.63      7.05 o 
   0  15   6       27.37       22.60      7.01 o 
   1  15   6        0.04        6.47      6.74 o 
   2  15   6       24.28       32.43     12.59 o 
   3  15   6       12.70       27.01      8.16 o 
  -3  16   6        0.15       -3.02      7.12 o 
  -2  16   6        4.54       -6.02      6.02 o 
  -1  16   6        1.92        2.38      6.74 o 
   0  16   6        2.53        2.76      6.74 o 
   1  16   6       10.61        9.49     12.08 o 
   2  16   6       28.77       20.40      8.16 o 
  -9   1   7       21.28       13.32      4.67 o 
  -8   1   7        0.20       -0.22      2.98 o 
  -7   1   7       15.05       17.64      3.01 o 
  -6   1   7      712.47      697.37      8.13 o 
  -5   1   7       19.98       15.64      2.75 o 
  -4   1   7     2743.58     2858.73     21.90 o 
  -3   1   7       69.71       66.81      3.27 o 
  -2   1   7       24.30       26.52      2.34 o 
  -1   1   7        3.81        3.24      1.49 o 
   0   1   7      235.20      203.63      5.60 o 
   1   1   7     2167.99     2217.50     29.39 o 
   2   1   7       29.33       26.11      2.67 o 
   3   1   7      272.90      279.18      5.86 o 
   4   1   7      140.02      147.35      6.95 o 
   5   1   7       10.48       19.40     10.07 o 
   6   1   7       15.77        6.24      5.30 o 
   7   1   7        7.55       13.74      6.04 o 
   8   1   7        2.30       17.01     11.58 o 
  -9   2   7        1.35       -3.00      4.22 o 
  -8   2   7       43.50       50.74      4.63 o 
  -7   2   7        9.27        4.05      2.70 o 
  -6   2   7      298.12      306.56      7.18 o 
  -5   2   7      542.56      522.15      7.75 o 
  -4   2   7      421.05      392.66      6.41 o 
  -3   2   7      721.12      725.77      8.20 o 
  -2   2   7      211.43      216.88      5.09 o 
  -1   2   7        0.15        0.06      1.68 o 
   0   2   7     4834.89     5122.55     45.16 o 
   1   2   7     1546.21     1579.99     16.23 o 
   2   2   7      590.05      586.88      9.02 o 
   3   2   7        0.16        4.03      2.85 o 
   4   2   7        1.99        5.47      2.87 o 
   5   2   7        3.79       -0.05      4.50 o 
   6   2   7       55.37       57.86     12.08 o 
   7   2   7        5.16        3.79      6.02 o 
   8   2   7       83.63      103.06     10.68 o 
  -9   3   7       37.39       35.29      5.83 o 
  -8   3   7       13.06       11.26      4.10 o 
  -7   3   7       12.36       14.96      5.83 o 
  -6   3   7        6.44        3.33      2.85 o 
  -5   3   7      207.19      198.90      6.25 o 
  -4   3   7      299.09      346.22      7.58 o 
  -3   3   7       91.48       99.31      7.27 o 
  -2   3   7      669.05      641.43      7.64 o 
  -1   3   7      595.19      622.35      9.26 o 
   0   3   7       33.50       33.23      2.62 o 
   1   3   7     1081.80     1236.54     13.50 o 
   2   3   7       33.48       39.99      5.59 o 
   3   3   7       93.66       78.16      4.82 o 
   4   3   7       32.87       37.27      3.84 o 
   5   3   7       47.04       51.04      4.68 o 
   6   3   7        0.01        7.25      5.30 o 
   7   3   7        0.01        3.15      5.54 o 
   8   3   7        0.61        2.01      8.06 o 
  -9   4   7        1.15        3.73      4.80 o 
  -8   4   7        5.60        7.90      4.19 o 
  -7   4   7        1.74       -3.20      3.20 o 
  -6   4   7       43.07       45.84      4.40 o 
  -5   4   7      240.93      238.29      7.22 o 
  -4   4   7      168.20      175.36      7.15 o 
  -3   4   7      153.24      140.28      6.69 o 
  -2   4   7      484.77      486.77      7.23 o 
  -1   4   7      500.14      488.33     10.46 o 
   0   4   7    11431.08    11996.46     89.90 o 
   1   4   7      109.91      128.65      4.81 o 
   2   4   7      237.95      241.18      5.81 o 
   3   4   7        3.04        6.69      3.07 o 
   4   4   7      778.40      759.30     13.81 o 
   5   4   7       94.75       86.91      5.96 o 
   6   4   7      165.84      167.77      8.43 o 
   7   4   7        1.85       -1.01      8.06 o 
   8   4   7       41.37       33.23     12.08 o 
  -9   5   7        9.55        6.24      5.40 o 
  -8   5   7        0.09       -3.81      3.81 o 
  -7   5   7       10.02       10.04      5.03 o 
  -6   5   7        0.11        1.31      3.28 o 
  -5   5   7      109.73      109.14      5.50 o 
  -4   5   7      104.36      113.82      5.09 o 
  -3   5   7      452.76      474.50     11.56 o 
  -2   5   7       48.80       46.92      3.04 o 
  -1   5   7       71.06       65.71      3.75 o 
   0   5   7      390.49      394.32      6.35 o 
   1   5   7      211.52      208.71      4.69 o 
   2   5   7      163.34      183.74      5.99 o 
   3   5   7       30.84       27.27      3.24 o 
   4   5   7       60.17       62.70      4.76 o 
   5   5   7      206.17      203.23      7.87 o 
   6   5   7        5.12       11.50      7.02 o 
   7   5   7       30.31       30.20      7.74 o 
   8   5   7        0.19        1.01     10.07 o 
  -9   6   7        0.08        1.90      6.13 o 
  -8   6   7       14.21       25.16      5.32 o 
  -7   6   7        0.53        2.89      3.74 o 
  -6   6   7        9.62        8.71      3.40 o 
  -5   6   7      131.12      133.43     10.32 o 
  -4   6   7        4.80        1.55      3.24 o 
  -3   6   7       11.52        6.24      2.36 o 
  -2   6   7       12.07       15.11      2.61 o 
  -1   6   7      129.74      142.17      4.08 o 
   0   6   7      134.64      151.92      5.23 o 
   1   6   7      138.28      158.22      7.97 o 
   2   6   7        5.11        2.69      2.49 o 
   3   6   7       19.28        9.12      2.80 o 
   4   6   7       79.19       81.91      5.30 o 
   5   6   7      375.30      320.84     23.41 o 
   6   6   7       16.25       17.85      5.17 o 
   7   6   7        3.08       -4.53      7.55 o 
  -9   7   7      103.24      120.85      9.04 o 
  -8   7   7        1.18       14.61      5.40 o 
  -7   7   7       87.91       88.16      6.02 o 
  -6   7   7        4.33        3.95      3.40 o 
  -5   7   7      114.75      124.70      6.70 o 
  -4   7   7       91.98       82.60      4.93 o 
  -3   7   7      329.94      337.98      8.42 o 
  -2   7   7      540.54      495.36      8.90 o 
  -1   7   7      101.39      108.92      7.97 o 
   0   7   7        8.43        6.33      2.18 o 
   1   7   7        1.16        3.68      2.62 o 
   2   7   7        1.99        1.53      2.38 o 
   3   7   7      136.43      128.40      5.55 o 
   4   7   7       74.86       71.84      5.50 o 
   5   7   7      154.46      139.46      7.67 o 
   6   7   7       10.64        2.55      4.65 o 
   7   7   7       23.55       27.92      6.34 o 
  -8   8   7       10.06        7.64      5.40 o 
  -7   8   7       13.17       10.66      7.12 o 
  -6   8   7        0.59        0.65      3.40 o 
  -5   8   7      123.08      129.17      6.17 o 
  -4   8   7        4.24        6.94      3.27 o 
  -3   8   7        8.12       13.81      3.19 o 
  -2   8   7      189.85      166.98     11.12 o 
  -1   8   7      360.33      366.35      6.84 o 
   0   8   7      517.92      511.58      8.37 o 
   1   8   7      313.62      306.74      8.62 o 
   2   8   7      191.83      173.60      9.61 o 
   3   8   7      142.94      146.91      7.02 o 
   4   8   7       97.71      107.09      6.78 o 
   5   8   7       66.05       48.00      5.67 o 
   6   8   7       24.36       20.58      5.24 o 
   7   8   7        7.31        7.09      4.93 o 
  -8   9   7       15.21       12.45      5.65 o 
  -7   9   7       21.68       19.37      5.03 o 
  -6   9   7        0.04       -0.64      3.64 o 
  -5   9   7       17.14       10.12      3.85 o 
  -4   9   7       11.50        7.36      3.50 o 
  -3   9   7       40.50       37.38      4.13 o 
  -2   9   7       94.87       98.16      5.50 o 
  -1   9   7      207.78      214.17      6.33 o 
   0   9   7      459.38      442.95      7.54 o 
   1   9   7      606.37      602.73     10.04 o 
   2   9   7      328.26      321.63      8.91 o 
   3   9   7       23.04       24.62      4.39 o 
   4   9   7       98.23       87.93      6.41 o 
   5   9   7        0.06       -3.75      3.75 o 
   6   9   7       21.79       17.33      4.89 o 
   7   9   7       32.69       47.32     13.09 o 
  -8  10   7        0.03        1.90      6.86 o 
  -7  10   7        0.61        9.93      5.15 o 
  -6  10   7        9.93       13.70      5.15 o 
  -5  10   7        0.32       -3.07      3.64 o 
  -4  10   7       10.98       14.92      4.05 o 
  -3  10   7        1.35       -3.41      3.63 o 
  -2  10   7      153.08      147.74      9.74 o 
  -1  10   7      246.72      249.82      8.21 o 
   0  10   7       13.30       11.90      3.57 o 
   1  10   7       16.22        8.82      3.38 o 
   2  10   7       44.19       52.14      5.03 o 
   3  10   7       15.22       11.49      3.88 o 
   4  10   7       22.31       20.02      4.65 o 
   5  10   7        0.37       -4.03      4.03 o 
   6  10   7       30.09       30.51      5.77 o 
  -7  11   7       12.86       15.10      5.75 o 
  -6  11   7        5.56        6.24      4.75 o 
  -5  11   7        0.93        1.98      3.92 o 
  -4  11   7      111.16      120.99      7.00 o 
  -3  11   7      112.41      109.76      6.63 o 
  -2  11   7       96.11      103.05      6.17 o 
  -1  11   7       51.20       39.63      4.53 o 
   0  11   7       44.21       50.07      5.76 o 
   1  11   7       30.22       36.31      4.35 o 
   2  11   7       15.51       14.93      4.14 o 
   3  11   7        7.53       10.07      4.14 o 
   4  11   7       22.66       26.30      4.86 o 
   5  11   7       28.38       27.16      5.65 o 
   6  11   7        6.49       14.27      5.50 o 
  -7  12   7        0.01       -1.94      5.04 o 
  -6  12   7        6.53        2.01      7.26 o 
  -5  12   7       13.07        6.53      4.68 o 
  -4  12   7        1.60        4.14      3.85 o 
  -3  12   7      164.07      152.64      7.74 o 
  -2  12   7        2.47       -1.10      3.84 o 
  -1  12   7      164.00      155.11      7.39 o 
   0  12   7       20.14        9.54      6.02 o 
   1  12   7       37.10       38.69      7.45 o 
   2  12   7       27.31       29.94      4.81 o 
   3  12   7       22.63       26.31      5.15 o 
   4  12   7        1.20       -6.98      6.98 o 
   5  12   7       46.97       54.13      7.27 o 
  -6  13   7        0.95        1.91      5.55 o 
  -5  13   7       30.22       29.16      5.90 o 
  -4  13   7       49.70       44.05      5.36 o 
  -3  13   7        6.25       11.05      4.57 o 
  -2  13   7        7.66       11.11      4.39 o 
  -1  13   7       28.99       18.12      6.41 o 
   0  13   7       25.48       15.74      6.74 o 
   1  13   7       66.76       62.56     11.08 o 
   2  13   7       87.44       85.03      9.59 o 
   3  13   7       62.33       58.72      6.54 o 
   4  13   7       51.04       56.69      6.52 o 
  -5  14   7       53.04       59.60      7.42 o 
  -4  14   7        0.24        1.30      4.68 o 
  -3  14   7       16.71       17.33      5.15 o 
  -2  14   7        0.58        4.67      4.96 o 
  -1  14   7       26.75       24.54      6.74 o 
   0  14   7       91.61       87.91      9.89 o 
   1  14   7       13.66       27.34      8.56 o 
   2  14   7        9.21       17.93      7.45 o 
   3  14   7       30.67       46.23      8.88 o 
   4  14   7        2.37        2.46      5.11 o 
  -4  15   7        3.68        6.22      6.13 o 
  -3  15   7        4.87        0.46      5.17 o 
  -2  15   7        8.42        9.22      6.74 o 
  -1  15   7       15.73        4.81      6.54 o 
   0  15   7        2.69        1.18      6.02 o 
   1  15   7        5.70        4.70      7.55 o 
   2  15   7       12.01       16.93      7.45 o 
   3  15   7        0.25       -6.29      6.29 o 
  -3  16   7       16.34       16.50      9.16 o 
  -2  16   7        0.52       -6.02      6.02 o 
  -1  16   7        0.23        4.61      6.74 o 
   0  16   7        9.44       20.64      8.56 o 
   1  16   7        0.67        2.73      7.45 o 
  -9   0   8       28.70       33.09      5.96 o 
  -8   0   8        4.86        0.75      4.49 o 
  -7   0   8       14.60       11.58      4.53 o 
  -6   0   8       30.34       22.91      3.81 o 
  -5   0   8        0.42       -0.90      2.78 o 
  -4   0   8       21.95       12.59      4.98 o 
  -3   0   8        0.27       -5.03      5.03 o 
  -2   0   8     1637.43     1678.48     37.25 o 
  -1   0   8     2211.38     2071.46    117.88 o 
   0   0   8       33.92       15.10      4.03 o 
   2   0   8      797.29      750.13     22.15 o 
   3   0   8     1967.42     1958.39     46.32 o 
   4   0   8     9340.74     8999.55    164.12 o 
   5   0   8       21.65       20.14      8.06 o 
   6   0   8      112.08      103.71     14.10 o 
   7   0   8       17.61       10.07      9.06 o 
   8   0   8       17.74       27.19     11.08 o 
  -9   1   8        0.08        2.44      4.58 o 
  -8   1   8        0.18       -2.15      3.30 o 
  -7   1   8        0.76       -0.67      2.66 o 
  -6   1   8      232.90      228.68      6.18 o 
  -5   1   8      160.18      158.42      4.98 o 
  -4   1   8       76.15       72.69      4.10 o 
  -3   1   8       14.78       14.27      2.19 o 
  -2   1   8      622.84      666.82      7.22 o 
  -1   1   8      425.66      523.17      9.09 o 
   0   1   8      743.02      783.03     11.81 o 
   1   1   8       18.02       12.98      3.14 o 
   2   1   8       69.52       67.07      4.83 o 
   3   1   8      365.38      327.58      8.43 o 
   4   1   8       33.41       42.99      5.86 o 
   5   1   8      542.32      555.99     19.63 o 
   6   1   8       10.03       14.60      5.70 o 
   7   1   8        9.58       11.73      6.04 o 
   8   1   8        2.06        2.01      8.56 o 
  -9   2   8       12.59       17.48      5.65 o 
  -8   2   8        6.39        0.90      3.65 o 
  -7   2   8        4.06        5.43      3.10 o 
  -6   2   8       66.81       70.27      4.10 o 
  -5   2   8      141.61      137.68      5.57 o 
  -4   2   8      247.68      248.83      6.20 o 
  -3   2   8       32.97       44.70      2.79 o 
  -2   2   8        4.52        4.87      1.83 o 
  -1   2   8      196.91      207.64      5.81 o 
   0   2   8       41.00       56.53      3.44 o 
   1   2   8      282.55      273.60     11.93 o 
   2   2   8      290.16      274.74      6.28 o 
   3   2   8      172.18      143.30     12.59 o 
   4   2   8     1455.73     1398.54     20.97 o 
   5   2   8      257.83      248.07     22.15 o 
   6   2   8       16.53       23.02      6.04 o 
   7   2   8       10.38        4.28      6.04 o 
   8   2   8        2.50        2.01      9.06 o 
  -9   3   8       27.67       31.83      5.90 o 
  -8   3   8        0.67        1.60      3.95 o 
  -7   3   8       14.62       17.95      4.02 o 
  -6   3   8        1.06       -1.67      3.15 o 
  -5   3   8        3.89        1.06      3.19 o 
  -4   3   8        6.56        6.67      3.33 o 
  -3   3   8      147.03      137.75      4.91 o 
  -2   3   8     1079.49     1111.47     12.99 o 
  -1   3   8       73.84       67.39      3.60 o 
   0   3   8      419.82      444.43      8.46 o 
   1   3   8      370.55      329.91      5.76 o 
   2   3   8      939.90      964.26     15.02 o 
   3   3   8       25.12       20.82      6.54 o 
   4   3   8        1.76       -1.34      2.91 o 
   5   3   8      183.84      173.69      8.74 o 
   6   3   8        0.19        0.00      9.06 o 
   7   3   8       26.01       18.92      6.74 o 
   8   3   8        9.81        7.05     10.07 o 
  -9   4   8        0.94        4.25      4.90 o 
  -8   4   8        0.19        3.25      4.10 o 
  -7   4   8        7.81       14.48      4.27 o 
  -6   4   8        9.47        3.39      3.47 o 
  -5   4   8        6.97       14.03      3.37 o 
  -4   4   8       35.83       33.03      3.88 o 
  -3   4   8      579.90      607.25     10.11 o 
  -2   4   8      319.01      329.85      5.06 o 
  -1   4   8     2103.79     2202.20     20.24 o 
   0   4   8       59.50       65.46      3.31 o 
   1   4   8      101.20      104.93      3.95 o 
   2   4   8       21.97       20.00      3.13 o 
   3   4   8       80.39       94.72      5.20 o 
   4   4   8      134.10      133.77      6.38 o 
   5   4   8       58.92       47.94      4.86 o 
   6   4   8        1.26        2.71      6.54 o 
   7   4   8        1.37       15.10      9.06 o 
  -9   5   8        1.36       -0.74      4.98 o 
  -8   5   8        0.73        2.08      4.02 o 
  -7   5   8        0.96        0.16      3.76 o 
  -6   5   8       99.10       99.85      5.75 o 
  -5   5   8     1537.53     1617.13     18.87 o 
  -4   5   8        3.47        5.26      3.13 o 
  -3   5   8      259.53      246.06      6.73 o 
  -2   5   8      739.51      735.61     11.34 o 
  -1   5   8        2.72        3.02      2.73 o 
   0   5   8      290.72      328.96      6.94 o 
   1   5   8      192.65      193.33      4.89 o 
   2   5   8        5.06        2.25      2.76 o 
   3   5   8       15.99       17.19      3.08 o 
   4   5   8       45.11       43.12      4.49 o 
   5   5   8       72.07       55.09      5.20 o 
   6   5   8       86.93       71.57      7.51 o 
   7   5   8       12.52       10.07     10.07 o 
  -9   6   8        0.26        0.98      5.40 o 
  -8   6   8        4.55       12.98      4.90 o 
  -7   6   8       28.01       22.08      5.04 o 
  -6   6   8       82.47       80.27      5.46 o 
  -5   6   8      328.05      342.11      8.59 o 
  -4   6   8       21.27       19.77      3.64 o 
  -3   6   8        1.19       -1.11      2.55 o 
  -2   6   8      336.14      297.91      6.69 o 
  -1   6   8      383.31      394.79     12.13 o 
   0   6   8      627.85      579.39     11.05 o 
   1   6   8      287.57      301.66     10.20 o 
   2   6   8       65.13       63.70      4.46 o 
   3   6   8        8.61       11.18      3.01 o 
   4   6   8      125.20       95.22      5.46 o 
   5   6   8       20.31       23.49      5.23 o 
   6   6   8       15.71       14.66      6.51 o 
   7   6   8        0.19       -2.90      6.54 o 
  -9   7   8       10.30       13.55      6.01 o 
  -8   7   8        8.30        0.83      5.00 o 
  -7   7   8       19.80       17.38      4.40 o 
  -6   7   8        2.45        1.68      3.69 o 
  -5   7   8      213.53      231.82      7.51 o 
  -4   7   8        0.72       -1.43      3.01 o 
  -3   7   8       44.14       43.09      4.49 o 
  -2   7   8       67.35       72.33      4.29 o 
  -1   7   8        0.05       -0.43      2.69 o 
   0   7   8      215.51      197.65      6.03 o 
   1   7   8        9.02       10.01      2.78 o 
   2   7   8       57.88       58.23      4.51 o 
   3   7   8       65.01       51.88      4.25 o 
   4   7   8        6.10        9.63      3.75 o 
   5   7   8       11.78       10.10      4.14 o 
   6   7   8        0.35       -2.70      3.98 o 
   7   7   8        0.03        5.71      5.81 o 
  -8   8   8       17.28       16.07      5.59 o 
  -7   8   8       16.72       20.98      4.55 o 
  -6   8   8       16.24       15.77      4.25 o 
  -5   8   8        7.26        4.54      5.29 o 
  -4   8   8        1.92        3.82      3.31 o 
  -3   8   8       48.36       44.32      4.60 o 
  -2   8   8        7.09        4.03      3.77 o 
  -1   8   8      514.17      512.79     11.77 o 
   0   8   8        0.32       -2.13      2.38 o 
   1   8   8      203.30      208.08      6.25 o 
   2   8   8       11.93       11.66      3.01 o 
   3   8   8       46.40       34.37      4.39 o 
   4   8   8        5.81        9.84      4.14 o 
   5   8   8       13.67       10.41      4.49 o 
   6   8   8       15.50       23.69      5.96 o 
   7   8   8       12.95       23.77      5.77 o 
  -8   9   8        0.57        2.32      5.24 o 
  -7   9   8        8.19       13.75      5.11 o 
  -6   9   8       47.85       49.55      6.20 o 
  -5   9   8        0.01        1.28      3.70 o 
  -4   9   8        3.07       -1.41      3.47 o 
  -3   9   8       92.92       98.03      7.70 o 
  -2   9   8        1.76        1.84      3.33 o 
  -1   9   8      731.49      762.96     11.44 o 
   0   9   8      435.77      452.81      8.67 o 
   1   9   8      723.01      755.30     11.48 o 
   2   9   8       20.64       17.26      3.88 o 
   3   9   8        1.60        0.58      3.63 o 
   4   9   8        0.27        0.44      3.75 o 
   5   9   8        8.52        5.18      4.49 o 
   6   9   8       18.55       19.89      5.54 o 
  -8  10   8        4.59        9.78      5.42 o 
  -7  10   8        1.48        3.99      7.41 o 
  -6  10   8       23.93       28.54      5.60 o 
  -5  10   8       21.36       19.56      4.31 o 
  -4  10   8        1.40       -2.09      3.44 o 
  -3  10   8       55.37       56.74      5.27 o 
  -2  10   8       19.09       24.54      4.35 o 
  -1  10   8      876.64      829.23     13.69 o 
   0  10   8       28.76       26.13      3.88 o 
   1  10   8        1.17       -1.53      2.70 o 
   2  10   8       53.85       50.12      5.03 o 
   3  10   8        4.61        5.14      4.91 o 
   4  10   8        2.21        1.84      4.14 o 
   5  10   8        3.26       -3.83      4.14 o 
   6  10   8        1.37       -4.56      4.71 o 
  -7  11   8        1.25        2.38      5.47 o 
  -6  11   8        0.05       -0.73      4.81 o 
  -5  11   8       70.49       61.17      5.55 o 
  -4  11   8       75.76       64.23      7.12 o 
  -3  11   8      123.93      133.15      7.63 o 
  -2  11   8       55.46       59.93      5.40 o 
  -1  11   8      178.41      166.90      7.39 o 
   0  11   8       15.54       15.22      4.82 o 
   1  11   8       93.09       98.85     13.09 o 
   2  11   8       14.68        8.38      3.98 o 
   3  11   8       82.87       91.46      6.78 o 
   4  11   8        5.44        4.58      4.39 o 
   5  11   8        6.70        5.96      5.00 o 
  -7  12   8        2.65       -8.06      8.06 o 
  -6  12   8        5.54       -3.44      5.04 o 
  -5  12   8        6.07       -3.92      3.92 o 
  -4  12   8       16.30       15.27      4.89 o 
  -3  12   8        1.74       -1.84      3.84 o 
  -2  12   8       39.73       52.32      5.37 o 
  -1  12   8       74.95       66.01      6.57 o 
   0  12   8        2.47        5.03      6.02 o 
   1  12   8        0.97       -0.27      5.30 o 
   2  12   8        0.30        3.33      4.24 o 
   3  12   8        0.25        4.40      4.14 o 
   4  12   8       56.05       65.57      6.91 o 
   5  12   8       18.74       16.11      5.65 o 
  -6  13   8        3.23       -2.29      5.20 o 
  -5  13   8       89.28       81.59      9.01 o 
  -4  13   8        0.59       -4.29      4.29 o 
  -3  13   8        0.72       -1.44      4.21 o 
  -2  13   8        2.14       -1.33      4.17 o 
  -1  13   8        4.29        1.01      8.06 o 
   0  13   8        1.45       -1.29      4.83 o 
   1  13   8        1.51        4.86      6.02 o 
   2  13   8       26.44       31.14      7.45 o 
   3  13   8       58.19       71.54      7.74 o 
   4  13   8        6.01        7.48      5.27 o 
  -5  14   8        4.99        6.05      6.88 o 
  -4  14   8        2.63        4.76      4.75 o 
  -3  14   8        0.14        1.53      4.49 o 
  -2  14   8        0.37        4.98      6.02 o 
  -1  14   8        2.16       -1.30      6.02 o 
   0  14   8        6.69       10.07      6.41 o 
   1  14   8       15.03       22.15      7.12 o 
   2  14   8        6.94        4.03      6.41 o 
   3  14   8        0.05       -6.02      6.02 o 
  -4  15   8        0.21       -3.70      5.76 o 
  -3  15   8       47.78       50.63      7.31 o 
  -2  15   8       14.66       11.58      7.12 o 
  -1  15   8        9.23       13.94     10.57 o 
   0  15   8      122.02      150.26     15.61 o 
   1  15   8        0.96       -0.47      6.02 o 
   2  15   8       16.31       10.50      7.45 o 
  -2  16   8        0.10       -3.92      6.29 o 
  -1  16   8        0.07       -6.41      6.41 o 
   0  16   8       11.60       11.94      7.45 o 
  -9   1   9        2.83       -2.26      4.07 o 
  -8   1   9       12.17       17.41      4.11 o 
  -7   1   9        0.47       -3.24      3.48 o 
  -6   1   9     2886.96     2782.31     27.72 o 
  -5   1   9      227.86      231.52      9.76 o 
  -4   1   9      140.72      133.03      9.94 o 
  -3   1   9        2.06       -2.38      2.42 o 
  -2   1   9      242.77      232.65      7.57 o 
  -1   1   9       84.69      100.51      4.28 o 
   0   1   9        9.33        8.00      2.11 o 
   1   1   9       67.23       73.70      5.30 o 
   2   1   9     1093.73     1035.06     18.62 o 
   3   1   9       10.75       11.52      3.26 o 
   4   1   9      722.86      744.65     19.57 o 
   5   1   9        0.11       15.37      5.30 o 
   6   1   9       73.86       80.60      9.26 o 
   7   1   9        0.54       -4.63      5.30 o 
  -9   2   9        0.41       -2.02      5.00 o 
  -8   2   9       17.86       13.72      5.15 o 
  -7   2   9        0.49       -0.02      3.67 o 
  -6   2   9       86.94       97.36      5.75 o 
  -5   2   9      379.13      368.28      9.41 o 
  -4   2   9       69.98       75.47      4.73 o 
  -3   2   9       21.25       17.79      2.59 o 
  -2   2   9     1066.71     1081.90     10.98 o 
  -1   2   9      680.81      647.80      9.81 o 
   0   2   9     1338.22     1398.66     14.26 o 
   1   2   9       22.29       21.58      3.26 o 
   2   2   9      305.22      329.32     14.60 o 
   3   2   9      853.79      837.11     17.63 o 
   4   2   9      102.69      118.22      6.81 o 
   5   2   9      362.67      359.66     14.19 o 
   6   2   9       36.32       43.22      7.45 o 
   7   2   9       44.31       56.42     10.07 o 
  -9   3   9        0.10       -4.56      6.25 o 
  -8   3   9        4.43        2.76      4.02 o 
  -7   3   9        0.02        1.23      3.48 o 
  -6   3   9      424.03      414.81      8.53 o 
  -5   3   9       63.64       60.04      4.45 o 
  -4   3   9       20.55       23.41      3.53 o 
  -3   3   9       58.22       65.55      3.14 o 
  -2   3   9      217.76      234.53      5.88 o 
  -1   3   9     1030.45     1143.39     11.63 o 
   0   3   9      558.18      574.34      9.50 o 
   1   3   9      110.27      106.30      4.76 o 
   2   3   9      141.18      137.33      6.34 o 
   3   3   9       14.00       21.41      4.59 o 
   4   3   9      357.72      325.63     10.00 o 
   5   3   9       37.68       46.25     15.10 o 
   6   3   9       13.27       23.21      6.74 o 
   7   3   9        0.02        2.67      6.02 o 
  -9   4   9        0.84        1.62      5.40 o 
  -8   4   9        5.06       -0.45      4.02 o 
  -7   4   9        2.16        0.34      3.88 o 
  -6   4   9       16.45       10.38      4.36 o 
  -5   4   9        4.20        3.09      3.28 o 
  -4   4   9       18.76       25.97      4.59 o 
  -3   4   9        7.14        3.95      3.06 o 
  -2   4   9       56.94       65.50      5.33 o 
  -1   4   9      173.32      179.32      7.43 o 
   0   4   9      235.71      229.59      6.66 o 
   1   4   9      178.20      175.25     10.93 o 
   2   4   9      291.69      286.61     10.76 o 
   3   4   9      655.23      631.52     18.32 o 
   4   4   9       21.53       24.77      4.43 o 
   5   4   9       69.41       66.86     11.72 o 
   6   4   9       33.75       39.68      7.45 o 
   7   4   9      132.93      151.03     19.13 o 
  -9   5   9        0.21        1.42      5.11 o 
  -8   5   9        0.88        6.37      4.38 o 
  -7   5   9        0.85       -0.82      3.92 o 
  -6   5   9       11.17       12.13      3.76 o 
  -5   5   9        6.40        2.53      3.28 o 
  -4   5   9        3.21        6.00      3.24 o 
  -3   5   9       12.94       24.25      6.69 o 
  -2   5   9      126.33      137.68     11.80 o 
  -1   5   9      124.81      144.54      5.77 o 
   0   5   9       12.88       12.33      2.30 o 
   1   5   9      134.23      146.21     12.77 o 
   2   5   9      212.63      236.40      8.10 o 
   3   5   9       97.20       91.25      4.76 o 
   4   5   9       19.56       15.84      4.94 o 
   5   5   9       89.71      107.08     10.05 o 
   6   5   9       25.42       30.21     10.07 o 
   7   5   9       25.89       44.30     13.09 o 
  -9   6   9        6.30        3.90      5.77 o 
  -8   6   9        0.03        0.28      4.36 o 
  -7   6   9       12.27        6.25      4.10 o 
  -6   6   9        6.61       11.26      3.92 o 
  -5   6   9       20.81       28.90      4.10 o 
  -4   6   9       21.65       17.24      4.26 o 
  -3   6   9        6.51        1.76      2.73 o 
  -2   6   9       42.08       37.53      3.32 o 
  -1   6   9        0.22        1.30      3.34 o 
   0   6   9       22.04       19.91      5.75 o 
   1   6   9      125.98      105.66      5.03 o 
   2   6   9        9.92       12.91      2.91 o 
   3   6   9      211.34      179.39      7.47 o 
   4   6   9        2.77       -1.57      2.86 o 
   5   6   9        0.37        1.01      4.98 o 
   6   6   9       15.30       12.08      6.41 o 
   7   6   9       11.64       -5.03      8.06 o 
  -8   7   9        0.39        5.00      5.11 o 
  -7   7   9        1.49       -1.01      4.13 o 
  -6   7   9       27.94       19.63      4.28 o 
  -5   7   9        0.13        0.41      3.40 o 
  -4   7   9        1.53        1.92      4.21 o 
  -3   7   9      178.10      173.83      7.26 o 
  -2   7   9      139.91      134.93      5.33 o 
  -1   7   9      930.23      980.58     16.06 o 
   0   7   9     1284.83     1280.49     15.94 o 
   1   7   9       24.08       27.35      3.31 o 
   2   7   9      347.41      348.39      7.92 o 
   3   7   9      209.78      191.09      6.60 o 
   4   7   9      106.94      112.96      6.89 o 
   5   7   9      191.16      192.81     14.10 o 
   6   7   9       64.40       73.29      9.24 o 
  -8   8   9        0.63       -0.02      5.11 o 
  -7   8   9        7.69        8.83      4.31 o 
  -6   8   9        6.69       11.67      4.57 o 
  -5   8   9       43.40       50.20      4.83 o 
  -4   8   9        0.15        7.01      3.84 o 
  -3   8   9       10.86       12.02      3.75 o 
  -2   8   9       13.97       12.66      2.95 o 
  -1   8   9       83.04       84.42      4.64 o 
   0   8   9      351.01      366.84     12.45 o 
   1   8   9       84.60       85.88      4.55 o 
   2   8   9      143.32      142.24      6.01 o 
   3   8   9        9.83       13.84      3.41 o 
   4   8   9       57.51       48.92      5.15 o 
   5   8   9        0.58        7.67      4.49 o 
   6   8   9        7.85        4.29      4.86 o 
  -8   9   9        3.26       -0.98      5.15 o 
  -7   9   9       16.31       15.92      4.64 o 
  -6   9   9        0.06        0.82      4.02 o 
  -5   9   9        2.19        6.13      3.88 o 
  -4   9   9       99.63      102.28      6.63 o 
  -3   9   9      214.51      236.86      9.45 o 
  -2   9   9      128.05      129.03      6.66 o 
  -1   9   9     3058.22     2986.13     28.20 o 
   0   9   9        0.07       -0.83      3.13 o 
   1   9   9      189.20      185.62      6.45 o 
   2   9   9       45.29       47.74      4.13 o 
   3   9   9       13.29        9.49      4.07 o 
   4   9   9      227.41      186.89      8.91 o 
   5   9   9        0.06       -1.28      4.39 o 
   6   9   9        0.67       -4.61      4.76 o 
  -7  10   9        2.22        1.10      5.00 o 
  -6  10   9       13.29        9.35      4.34 o 
  -5  10   9        4.95        7.07      4.42 o 
  -4  10   9       25.96       18.45      4.60 o 
  -3  10   9      100.45       99.51      7.51 o 
  -2  10   9       20.63       20.46      5.67 o 
  -1  10   9      445.00      450.61     10.37 o 
   0  10   9       51.16       52.61      4.86 o 
   1  10   9        5.65        2.09      4.65 o 
   2  10   9        0.05        0.26      3.63 o 
   3  10   9        0.04        4.44      3.98 o 
   4  10   9        8.68        0.85      3.98 o 
   5  10   9        2.26       12.62      4.71 o 
  -7  11   9        0.26        1.96      6.25 o 
  -6  11   9       10.44        1.48      4.07 o 
  -5  11   9       32.87       34.61      6.14 o 
  -4  11   9        0.36        2.12      4.22 o 
  -3  11   9      137.54      145.94      7.64 o 
  -2  11   9       28.86       33.54      6.83 o 
  -1  11   9      689.67      655.00     15.30 o 
   0  11   9        7.81        6.53      6.77 o 
   1  11   9      184.92      188.91     12.25 o 
   2  11   9       52.49       68.61      5.87 o 
   3  11   9       23.47       33.27      5.27 o 
   4  11   9       19.81       22.62      5.40 o 
   5  11   9        4.99        6.46      5.15 o 
  -6  12   9       13.75       13.36      8.87 o 
  -5  12   9        1.91       11.08      5.15 o 
  -4  12   9       72.17       67.23      6.41 o 
  -3  12   9       88.84       87.17      6.73 o 
  -2  12   9      338.26      324.83     11.34 o 
  -1  12   9       24.58       25.32      5.60 o 
   0  12   9        2.91        3.02      5.30 o 
   1  12   9        2.99       10.19      6.02 o 
   2  12   9        0.16       -3.24      4.24 o 
   3  12   9       32.77       48.10      5.90 o 
   4  12   9       12.50        8.51      5.00 o 
  -6  13   9       24.05       31.36      7.31 o 
  -5  13   9        2.01        2.96      5.67 o 
  -4  13   9        2.19       -0.62      4.49 o 
  -3  13   9        3.30       -2.56      4.35 o 
  -2  13   9      122.59      133.37      9.09 o 
  -1  13   9        2.85        3.02      5.70 o 
   0  13   9        5.73        1.13      6.02 o 
   1  13   9       49.71       71.37      8.88 o 
   2  13   9        1.69        3.73      6.02 o 
   3  13   9       34.84       48.33      8.54 o 
   4  13   9       17.60       19.10      6.76 o 
  -5  14   9       20.07       20.71     12.24 o 
  -4  14   9       12.93        7.59      6.83 o 
  -3  14   9        5.88        9.14      4.80 o 
  -2  14   9       30.19       29.93      7.74 o 
  -1  14   9        4.96       -2.49      8.06 o 
   0  14   9       91.73       98.51      9.97 o 
   1  14   9       73.37       60.07      8.88 o 
   2  14   9       51.98       59.92      9.59 o 
   3  14   9       28.05       20.00     14.60 o 
  -3  15   9        0.39        1.27      6.74 o 
  -2  15   9        0.04        5.78      6.74 o 
  -1  15   9        0.15       -8.56      8.56 o 
   0  15   9        4.57        0.00      6.41 o 
   1  15   9        3.71        0.16      6.74 o 
  -9   0  10        5.12       10.62      6.18 o 
  -8   0  10      232.32      177.58     14.09 o 
  -7   0  10        3.51       -1.29      5.01 o 
  -6   0  10     1284.02     1288.68     21.70 o 
  -5   0  10       25.61       32.34      4.76 o 
  -4   0  10        7.73       12.02      5.54 o 
  -3   0  10       41.31       51.42      8.09 o 
  -2   0  10       14.04       14.27      3.60 o 
  -1   0  10     1361.73     1419.58     18.76 o 
   0   0  10        2.43        1.01      2.85 o 
   1   0  10       49.67       53.36      6.04 o 
   2   0  10      605.31      580.15     17.12 o 
   3   0  10        2.33       -4.03      6.04 o 
   4   0  10       42.79       32.22      9.06 o 
   5   0  10       50.10       55.38     11.08 o 
   6   0  10       24.81       26.18     10.07 o 
   7   0  10      145.05      152.04     18.12 o 
  -9   1  10        0.15       -1.27      4.67 o 
  -8   1  10       59.59       60.93      5.33 o 
  -7   1  10      102.03       91.00      5.33 o 
  -6   1  10       36.54       33.09      3.69 o 
  -5   1  10       97.25       90.07      4.27 o 
  -4   1  10       15.23       10.35      4.26 o 
  -3   1  10       21.31       17.30      4.05 o 
  -2   1  10      456.40      498.81      8.16 o 
  -1   1  10      132.83      124.77      4.28 o 
   0   1  10      441.78      456.53      8.03 o 
   1   1  10       39.14       41.23      3.65 o 
   2   1  10      290.08      281.67      7.38 o 
   3   1  10      140.75      143.13      6.95 o 
   4   1  10        2.58        1.01      4.27 o 
   5   1  10        1.40        1.70      4.59 o 
   6   1  10       57.17       57.25      8.54 o 
   7   1  10        3.43       -0.40      6.04 o 
  -9   2  10        0.00       -4.07      4.67 o 
  -8   2  10       36.11       21.93      6.25 o 
  -7   2  10       36.06       22.94      4.48 o 
  -6   2  10      334.76      337.97      8.90 o 
  -5   2  10        2.91        2.83      3.08 o 
  -4   2  10        2.71        4.02      2.80 o 
  -3   2  10        0.52       -1.93      2.55 o 
  -2   2  10      322.39      324.92      6.84 o 
  -1   2  10     1662.29     1732.27     17.00 o 
   0   2  10       50.00       57.32      3.47 o 
   1   2  10      436.71      421.38      7.19 o 
   2   2  10       42.63       45.47      5.30 o 
   3   2  10      179.82      202.45     10.93 o 
   4   2  10        2.08        2.96      3.39 o 
   5   2  10        1.80       -4.03      6.54 o 
   6   2  10        0.43        0.50      4.98 o 
   7   2  10        8.72       14.70     17.12 o 
  -9   3  10        3.46       -1.01      5.27 o 
  -8   3  10       17.69       23.94      5.87 o 
  -7   3  10       97.13       87.91      8.09 o 
  -6   3  10       41.33       43.10      4.64 o 
  -5   3  10       11.18       11.19      4.92 o 
  -4   3  10      276.19      275.87      9.97 o 
  -3   3  10      126.23      122.55      6.34 o 
  -2   3  10     3411.85     3655.08     31.30 o 
  -1   3  10       48.88       52.90      3.47 o 
   0   3  10       98.76       97.11      4.38 o 
   1   3  10       12.60       12.42      2.87 o 
   2   3  10       38.54       41.74      4.43 o 
   3   3  10       75.61       75.07      9.86 o 
   4   3  10      284.73      270.00      9.42 o 
   5   3  10        1.59        3.52      4.98 o 
   6   3  10      196.21      196.24     13.47 o 
   7   3  10        0.09       -3.85      6.02 o 
  -9   4  10        2.86       -0.02      6.83 o 
  -8   4  10        0.09       -1.84      4.18 o 
  -7   4  10      144.81      142.35      7.24 o 
  -6   4  10       14.75       12.82      4.22 o 
  -5   4  10        4.70        4.01      3.47 o 
  -4   4  10       17.65       14.91      3.40 o 
  -3   4  10       78.06       80.69      5.76 o 
  -2   4  10      512.01      511.81     15.32 o 
  -1   4  10        5.00        5.76      2.30 o 
   0   4  10      146.22      143.77      5.12 o 
   1   4  10       11.38       15.78      3.13 o 
   2   4  10       14.22       12.64      3.06 o 
   3   4  10        0.08       -0.34      2.91 o 
   4   4  10        5.55        6.34      3.54 o 
   5   4  10       28.86       28.89      6.41 o 
   6   4  10       11.29       13.56      6.02 o 
   7   4  10       59.79       65.45     14.10 o 
  -9   5  10        0.05       -3.52      5.37 o 
  -8   5  10        0.66       -5.77      5.77 o 
  -7   5  10       33.90       31.33      4.74 o 
  -6   5  10       19.17       19.97      4.60 o 
  -5   5  10       22.64       19.17      4.64 o 
  -4   5  10       36.16       30.78      3.70 o 
  -3   5  10      120.28      129.58      7.70 o 
  -2   5  10     1118.56     1174.99     15.79 o 
  -1   5  10       79.92       76.00      4.08 o 
   0   5  10      166.19      160.19      5.33 o 
   1   5  10       21.82       19.01      4.48 o 
   2   5  10     1021.72      978.96     14.93 o 
   3   5  10      521.73      435.02     10.75 o 
   4   5  10      110.00      122.21      7.65 o 
   5   5  10        0.00        1.32      3.84 o 
   6   5  10       26.24       20.14     10.07 o 
   7   5  10        0.19        4.03     10.07 o 
  -9   6  10        4.41        1.86      5.42 o 
  -8   6  10        3.65       -0.14      4.45 o 
  -7   6  10       11.94        8.51      4.22 o 
  -6   6  10        0.49        2.46      4.26 o 
  -5   6  10      136.17      134.40      7.70 o 
  -4   6  10       21.62       15.79      4.05 o 
  -3   6  10      207.06      210.21      8.98 o 
  -2   6  10        2.15        4.36      3.30 o 
  -1   6  10       20.74       31.03      7.36 o 
   0   6  10        2.18        4.12      2.40 o 
   1   6  10       13.74       11.56      3.13 o 
   2   6  10       83.22       94.02      5.65 o 
   3   6  10      571.94      514.07     11.15 o 
   4   6  10       28.77       39.06      5.67 o 
   5   6  10       52.62       48.31      6.39 o 
   6   6  10        3.49       12.08      9.06 o 
  -8   7  10        0.00        2.63      4.74 o 
  -7   7  10       31.46       25.27      5.01 o 
  -6   7  10        2.13        2.83      3.92 o 
  -5   7  10        2.96        3.55      4.26 o 
  -4   7  10        8.36       10.81      4.05 o 
  -3   7  10       14.13       20.46      4.17 o 
  -2   7  10        0.02       -0.11      2.86 o 
  -1   7  10      689.19      699.20     10.69 o 
   0   7  10        9.76        7.49      4.36 o 
   1   7  10       78.22       66.22      5.03 o 
   2   7  10       30.60       24.30      3.47 o 
   3   7  10      283.54      236.00      7.59 o 
   4   7  10        0.17        5.85      4.51 o 
   5   7  10       14.76       15.37      4.76 o 
   6   7  10        3.56        1.32      5.41 o 
  -8   8  10        0.91        4.48      5.22 o 
  -7   8  10        7.95       13.98      6.43 o 
  -6   8  10       32.09       30.12      7.85 o 
  -5   8  10       32.33       30.45      5.22 o 
  -4   8  10       25.52       24.14      8.71 o 
  -3   8  10       31.81       30.46      4.49 o 
  -2   8  10      261.58      255.97      8.88 o 
  -1   8  10      343.10      351.59      8.15 o 
   0   8  10      167.27      147.61      6.41 o 
   1   8  10      128.44      124.65      5.46 o 
   2   8  10      232.30      207.13      6.96 o 
   3   8  10       24.86       22.74      5.11 o 
   4   8  10       35.09       28.62      5.79 o 
   5   8  10       22.34       25.66      5.20 o 
   6   8  10        2.15        3.05      4.89 o 
  -8   9  10        0.28       -2.08      5.32 o 
  -7   9  10       14.06       16.45      4.98 o 
  -6   9  10        3.31        3.61      4.46 o 
  -5   9  10        0.51       -3.93      3.93 o 
  -4   9  10        5.36       10.50      4.42 o 
  -3   9  10        8.17        3.98      4.05 o 
  -2   9  10       28.19       40.61      8.28 o 
  -1   9  10       28.04       24.56      3.59 o 
   0   9  10        9.02        5.37      3.33 o 
   1   9  10        1.65        2.04      2.78 o 
   2   9  10      102.11      111.97     11.50 o 
   3   9  10        0.04        5.00      3.88 o 
   4   9  10       72.85       82.95      6.78 o 
   5   9  10       18.06       32.95      5.87 o 
  -7  10  10        0.78       -2.72      5.52 o 
  -6  10  10       20.42       19.59      6.10 o 
  -5  10  10       16.90       18.22      5.81 o 
  -4  10  10       58.42       56.64      6.01 o 
  -3  10  10       89.44      102.64      6.69 o 
  -2  10  10       13.68       13.94      4.39 o 
  -1  10  10      257.07      264.14     11.94 o 
   0  10  10       24.91       34.34      5.38 o 
   1  10  10       12.12        8.55      3.54 o 
   2  10  10      130.98      128.09      9.39 o 
   3  10  10       48.93       38.49      5.27 o 
   4  10  10        1.35       -1.65      4.39 o 
   5  10  10       52.07       58.29      6.91 o 
  -7  11  10        0.42       -1.33      6.25 o 
  -6  11  10        0.14        4.46      5.07 o 
  -5  11  10       46.01       49.66      6.25 o 
  -4  11  10       34.29       31.96      5.40 o 
  -3  11  10      234.94      241.01     14.68 o 
  -2  11  10        9.39        7.29      6.98 o 
  -1  11  10        0.07       -4.37      4.37 o 
   0  11  10      127.57      125.06      8.10 o 
   1  11  10        5.38        1.61      4.37 o 
   2  11  10       16.43       24.84      5.81 o 
   3  11  10        9.82       17.28      4.89 o 
   4  11  10      106.44      129.99      8.51 o 
   5  11  10        0.23       -1.01      7.12 o 
  -6  12  10       47.97       49.02      8.57 o 
  -5  12  10        9.06        4.81      5.11 o 
  -4  12  10       13.79       18.73      5.15 o 
  -3  12  10       85.54       90.62      7.70 o 
  -2  12  10        0.01       -1.34      4.65 o 
  -1  12  10       54.57       68.56      9.75 o 
   0  12  10       61.03       62.65      8.88 o 
   1  12  10       13.37       19.63      7.01 o 
   2  12  10        2.50        3.50      5.01 o 
   3  12  10       12.76       15.25      6.07 o 
   4  12  10       34.61       39.37      6.28 o 
  -5  13  10        0.00       -3.22      4.81 o 
  -4  13  10        1.31        5.06      4.86 o 
  -3  13  10       11.41        5.44      5.41 o 
  -2  13  10       47.33       38.20      6.34 o 
  -1  13  10        4.97        9.54      6.74 o 
   0  13  10        0.33       -3.02      5.70 o 
   1  13  10       24.58       18.63      8.56 o 
   2  13  10        0.00       -3.20      6.02 o 
   3  13  10       50.02       60.15      7.74 o 
  -4  14  10        0.06        4.35      5.08 o 
  -3  14  10        0.08       -0.10      8.52 o 
  -2  14  10       10.09       10.57      7.12 o 
  -1  14  10        4.32        8.11      8.56 o 
   0  14  10        2.49        6.04      6.02 o 
   1  14  10        8.21       -5.77      5.77 o 
   2  14  10       16.69       33.63      8.16 o 
  -3  15  10        6.66        3.52      6.41 o 
  -2  15  10       29.76       23.66      7.83 o 
  -1  15  10        2.92       -5.27      6.02 o 
   0  15  10       45.64       40.79      8.54 o 
   1  15  10       19.79       19.13      7.83 o 
  -9   1  11        7.64        5.39      5.50 o 
  -8   1  11        1.31        0.32      4.09 o 
  -7   1  11       11.41       14.10      4.11 o 
  -6   1  11        2.02        0.44      3.95 o 
  -5   1  11       15.04       14.93      3.29 o 
  -4   1  11      101.87      110.10      5.38 o 
  -3   1  11      584.59      605.27     10.07 o 
  -2   1  11       49.87       49.53      3.28 o 
  -1   1  11      526.89      556.93      8.50 o 
   0   1  11      649.72      630.75     10.03 o 
   1   1  11      820.88      818.04     13.21 o 
   2   1  11     5380.73     5207.86     47.80 o 
   3   1  11       19.72       22.85      3.99 o 
   4   1  11      118.47      118.93      9.97 o 
   5   1  11       47.17       59.90     10.57 o 
   6   1  11       24.46       25.91      9.57 o 
   7   1  11       14.03        5.54      6.41 o 
  -9   2  11        0.44        3.43      5.50 o 
  -8   2  11       35.77       32.31      6.01 o 
  -7   2  11       33.43       35.40      5.01 o 
  -6   2  11        0.61       -2.07      4.06 o 
  -5   2  11       37.44       33.91      3.84 o 
  -4   2  11      102.63      107.54      4.92 o 
  -3   2  11        0.08       -1.96      2.86 o 
  -2   2  11      144.86      148.09      6.83 o 
  -1   2  11       85.33       80.98      3.70 o 
   0   2  11      214.39      211.67      6.07 o 
   1   2  11      341.76      338.25      6.92 o 
   2   2  11      212.74      201.34      7.84 o 
   3   2  11     1020.95      992.37     26.68 o 
   4   2  11       48.46       39.87     13.09 o 
   5   2  11       53.50       49.49     10.07 o 
   6   2  11       21.54       32.27      7.45 o 
   7   2  11       15.54       27.04      7.45 o 
  -9   3  11        1.40        3.94      6.57 o 
  -8   3  11       14.48       16.56      6.34 o 
  -7   3  11       37.10       34.60      7.56 o 
  -6   3  11        5.65        6.95      3.64 o 
  -5   3  11       42.75       44.43      4.48 o 
  -4   3  11        0.01       -3.24      3.24 o 
  -3   3  11      103.80      117.30      5.77 o 
  -2   3  11       93.24      102.02      5.51 o 
  -1   3  11        0.09        0.18      2.42 o 
   0   3  11        1.03       -0.06      2.37 o 
   1   3  11        0.34       -1.10      2.87 o 
   2   3  11       20.74       22.99      5.09 o 
   3   3  11      412.01      379.05     12.23 o 
   4   3  11       19.02       21.44      6.02 o 
   5   3  11        6.48        1.14      5.54 o 
   6   3  11        0.45       -2.01      7.55 o 
  -9   4  11        0.33       10.59      6.57 o 
  -8   4  11        0.07       -2.01      5.81 o 
  -7   4  11      226.31      248.26      9.65 o 
  -6   4  11        0.92       -0.42      4.24 o 
  -5   4  11       78.53       84.52      5.28 o 
  -4   4  11      489.35      492.63     11.30 o 
  -3   4  11       12.48       15.85      4.24 o 
  -2   4  11      545.62      573.55     10.44 o 
  -1   4  11      228.28      210.54      6.50 o 
   0   4  11       78.94       82.94      4.18 o 
   1   4  11       34.04       25.33      3.63 o 
   2   4  11      110.47      100.37     10.37 o 
   3   4  11        0.14       -1.83      2.73 o 
   4   4  11       72.42       63.72      5.93 o 
   5   4  11       43.33       33.50      7.12 o 
   6   4  11       10.82        4.03      7.05 o 
  -9   5  11        0.64        4.56      6.76 o 
  -8   5  11        8.24       15.10      5.32 o 
  -7   5  11       15.70       33.91      7.27 o 
  -6   5  11        0.01        1.73      4.17 o 
  -5   5  11       10.34       11.70      3.98 o 
  -4   5  11      187.28      181.08      6.66 o 
  -3   5  11      481.15      488.30      9.20 o 
  -2   5  11      202.18      199.01      7.56 o 
  -1   5  11      306.38      321.67      6.83 o 
   0   5  11       29.99       29.91      3.30 o 
   1   5  11       87.13       86.31      5.22 o 
   2   5  11       15.73        4.45      3.24 o 
   3   5  11        2.84       -2.03      2.90 o 
   4   5  11       10.82       16.56      3.94 o 
   5   5  11        0.14       -5.10      5.30 o 
   6   5  11        0.03       -7.05      7.05 o 
  -8   6  11       11.00        6.52      5.23 o 
  -7   6  11      175.23      188.59     12.56 o 
  -6   6  11        2.49        1.96      4.29 o 
  -5   6  11        4.86        2.40      4.09 o 
  -4   6  11        1.36        1.50      4.05 o 
  -3   6  11        0.90        2.48      3.48 o 
  -2   6  11       16.61       23.47      3.62 o 
  -1   6  11       11.92       14.15      2.89 o 
   0   6  11       54.25       51.82      4.64 o 
   1   6  11        2.74        3.80      3.13 o 
   2   6  11       51.50       45.76      4.49 o 
   3   6  11      132.05      101.91      6.25 o 
   4   6  11       27.64       26.38      4.35 o 
   5   6  11       18.18       13.67      8.92 o 
   6   6  11       13.18        4.03      6.41 o 
  -8   7  11        0.31       -3.26      4.93 o 
  -7   7  11       12.07       18.15      5.27 o 
  -6   7  11        9.80        8.55      5.00 o 
  -5   7  11        4.11       -2.10      4.26 o 
  -4   7  11       27.33       29.72      4.86 o 
  -3   7  11      137.74      146.35      8.72 o 
  -2   7  11       60.38       69.76      4.62 o 
  -1   7  11      124.55      123.16      8.66 o 
   0   7  11       32.30       29.48      4.14 o 
   1   7  11       34.14       24.72      3.98 o 
   2   7  11        4.30        3.14      3.24 o 
   3   7  11       64.48       55.90      5.24 o 
   4   7  11       66.76       75.17      7.75 o 
   5   7  11        1.02        3.22      5.01 o 
   6   7  11       39.09       47.93     15.10 o 
  -8   8  11        5.81        7.32      5.50 o 
  -7   8  11       11.83       12.58      5.11 o 
  -6   8  11        8.32        7.43      4.73 o 
  -5   8  11        1.47       -1.79      4.09 o 
  -4   8  11        0.01       -0.80      4.26 o 
  -3   8  11      321.89      336.24     18.46 o 
  -2   8  11      458.23      474.73      9.77 o 
  -1   8  11      317.81      335.29      7.94 o 
   0   8  11        1.47        0.27      4.00 o 
   1   8  11      103.51       96.20      5.87 o 
   2   8  11        0.01        1.37      3.47 o 
   3   8  11        6.59        7.15      3.75 o 
   4   8  11        2.48        1.20      4.82 o 
   5   8  11       20.07       22.44     10.37 o 
  -7   9  11        2.18       -4.17      5.00 o 
  -6   9  11        1.06        2.93      4.86 o 
  -5   9  11        3.98        2.22      4.57 o 
  -4   9  11       13.04       21.38      4.76 o 
  -3   9  11      116.08      102.88      6.89 o 
  -2   9  11        4.19        5.03      4.14 o 
  -1   9  11        2.32        1.75      3.20 o 
   0   9  11        5.81        7.65      4.07 o 
   1   9  11        0.75       -3.38      3.38 o 
   2   9  11       23.28       17.45      3.57 o 
   3   9  11        0.06        3.31      4.14 o 
   4   9  11        5.54       -1.57      4.09 o 
   5   9  11       22.87       33.68      6.72 o 
  -7  10  11        6.42       12.08      5.51 o 
  -6  10  11       10.48       20.67      5.50 o 
  -5  10  11       52.82       43.97      6.12 o 
  -4  10  11       24.96       28.64      6.38 o 
  -3  10  11       91.33       91.90      6.76 o 
  -2  10  11       24.57       22.24      4.60 o 
  -1  10  11       41.50       47.81      5.99 o 
   0  10  11        0.81        0.44      4.63 o 
   1  10  11       33.11       41.94      5.00 o 
   2  10  11        0.89        5.90      4.58 o 
   3  10  11       25.20       30.45      5.27 o 
   4  10  11       37.23       39.28      6.16 o 
   5  10  11        6.97        9.37      5.27 o 
  -6  11  11       21.95       23.72      5.80 o 
  -5  11  11        9.76       13.05      5.37 o 
  -4  11  11       16.41       13.70      5.11 o 
  -3  11  11      234.81      224.26     10.03 o 
  -2  11  11       11.92       18.46      5.41 o 
  -1  11  11       26.75       35.91      5.60 o 
   0  11  11       27.96       30.89      5.41 o 
   1  11  11        5.23        4.44      4.43 o 
   2  11  11        0.10        3.14      4.82 o 
   3  11  11       54.72       67.19      7.74 o 
   4  11  11        8.34        9.54      5.27 o 
  -6  12  11        0.13        3.64      5.59 o 
  -5  12  11       25.44       19.27      5.78 o 
  -4  12  11        0.41        2.14      4.63 o 
  -3  12  11       15.69       13.46      4.93 o 
  -2  12  11       30.51       25.07      8.76 o 
  -1  12  11       29.24       27.89      6.81 o 
   0  12  11       14.02       10.90      6.02 o 
   1  12  11       54.81       56.49      8.16 o 
   2  12  11       19.48       30.35      6.44 o 
   3  12  11       15.44       21.40      6.18 o 
  -5  13  11        0.27        1.38      5.31 o 
  -4  13  11       15.04       11.08      5.31 o 
  -3  13  11        0.00       -0.76      5.15 o 
  -2  13  11        1.41       -0.71      6.48 o 
  -1  13  11        6.12        5.54      6.54 o 
   0  13  11        0.52       -3.97      6.02 o 
   1  13  11        0.66        5.72      6.74 o 
   2  13  11       91.68      110.06     33.23 o 
   3  13  11        5.42        4.03     10.07 o 
  -4  14  11        0.01        5.98     12.06 o 
  -3  14  11        0.12       -1.92      5.66 o 
  -2  14  11       83.38       74.09      9.97 o 
  -1  14  11        0.38       -4.03      6.29 o 
   0  14  11       75.70       81.21     10.31 o 
   1  14  11       37.13       25.17      7.83 o 
  -1  15  11       10.08       33.23     12.08 o 
  -9   0  12        0.11        0.32      7.05 o 
  -8   0  12      579.47      514.82     19.18 o 
  -7   0  12      152.98      145.70     10.61 o 
  -6   0  12       55.20       74.73      8.25 o 
  -5   0  12       35.81       26.02      6.74 o 
  -4   0  12       10.90       14.78      4.36 o 
  -3   0  12       14.81       11.83      4.33 o 
  -2   0  12       93.89       97.26      5.93 o 
  -1   0  12      342.76      328.47     14.77 o 
   0   0  12     1567.74     1683.63     27.35 o 
   1   0  12       21.63       15.88      4.59 o 
   2   0  12      826.89      822.93     17.42 o 
   3   0  12        0.06        8.06      7.05 o 
   4   0  12       47.37       63.43     11.08 o 
   5   0  12        2.64        7.05      8.06 o 
   6   0  12       22.91       36.25     11.08 o 
  -9   1  12        1.57       -4.30      5.47 o 
  -8   1  12        1.18       -2.78      4.61 o 
  -7   1  12       10.57        9.31      4.55 o 
  -6   1  12       37.73       49.81      7.40 o 
  -5   1  12        0.57       -1.78      2.90 o 
  -4   1  12      270.28      278.67      7.24 o 
  -3   1  12      287.21      268.77      6.46 o 
  -2   1  12       45.29       50.61      3.43 o 
  -1   1  12        0.67        0.04      2.49 o 
   0   1  12       26.79       29.58      3.92 o 
   1   1  12      353.00      354.81      7.94 o 
   2   1  12        1.30       -1.82      4.08 o 
   3   1  12      181.23      203.19     11.02 o 
   4   1  12       21.27       19.63      5.70 o 
   5   1  12       19.13       10.07      6.41 o 
   6   1  12        4.96        3.73      6.02 o 
  -9   2  12        3.30       -5.31      5.31 o 
  -8   2  12      298.50      232.21     12.00 o 
  -7   2  12        3.64        2.68      4.31 o 
  -6   2  12        0.92        2.98      3.25 o 
  -5   2  12       24.87       24.42      4.09 o 
  -4   2  12        1.37       -2.33      2.87 o 
  -3   2  12      240.66      238.91      6.48 o 
  -2   2  12      307.41      282.26      7.89 o 
  -1   2  12      101.26      100.11      4.28 o 
   0   2  12      121.09      122.92      7.76 o 
   1   2  12        4.37        6.71      2.61 o 
   2   2  12     1029.56     1011.51     17.30 o 
   3   2  12       43.59       49.96      5.17 o 
   4   2  12       67.20       68.45      8.16 o 
   5   2  12       10.83       11.08      6.02 o 
   6   2  12       24.98       16.91     17.12 o 
  -9   3  12        0.00        9.47      7.99 o 
  -8   3  12        0.37        2.80      5.37 o 
  -7   3  12       35.07       24.92      6.34 o 
  -6   3  12        0.33        3.84      3.81 o 
  -5   3  12        0.64        3.91      3.43 o 
  -4   3  12       46.91       47.99      4.09 o 
  -3   3  12       40.76       45.47      3.74 o 
  -2   3  12        6.43        8.70      3.38 o 
  -1   3  12       28.81       28.36      2.91 o 
   0   3  12      477.06      470.40      8.42 o 
   1   3  12     1352.63     1402.49     18.44 o 
   2   3  12       17.09       22.86      3.98 o 
   3   3  12      245.45      253.66      9.02 o 
   4   3  12       72.62       78.55      8.46 o 
   5   3  12      123.84       99.70     10.07 o 
   6   3  12      190.19      219.53     14.90 o 
  -9   4  12        0.00       -5.60      6.76 o 
  -8   4  12       56.52       48.38      8.53 o 
  -7   4  12        4.45        7.96      4.75 o 
  -6   4  12        6.74        7.07      4.51 o 
  -5   4  12        3.93        5.97      3.83 o 
  -4   4  12        4.14        7.14      3.62 o 
  -3   4  12      235.95      251.46      6.80 o 
  -2   4  12       37.26       39.39      3.53 o 
  -1   4  12        7.33        6.90      2.87 o 
   0   4  12        0.35       -2.55      2.55 o 
   1   4  12       70.80       60.36      4.64 o 
   2   4  12       46.56       39.32      4.20 o 
   3   4  12       40.15       44.37      4.49 o 
   4   4  12        2.62        0.26      3.84 o 
   5   4  12       17.86       16.61      6.41 o 
   6   4  12       10.66       10.07      7.12 o 
  -8   5  12        5.34        5.82      6.36 o 
  -7   5  12       23.07       17.50      5.27 o 
  -6   5  12        2.47       -1.93      4.17 o 
  -5   5  12        5.42        2.90      4.05 o 
  -4   5  12       24.35       25.61      4.02 o 
  -3   5  12       67.41       71.42      5.03 o 
  -2   5  12       30.87       32.15      3.53 o 
  -1   5  12      162.78      147.37      5.69 o 
   0   5  12        1.96       -0.16      3.06 o 
   1   5  12       82.26       84.13      5.50 o 
   2   5  12        0.13        1.05      3.24 o 
   3   5  12       16.27       13.85      3.88 o 
   4   5  12       23.92       25.78      4.77 o 
   5   5  12      171.82      194.20     12.85 o 
   6   5  12      113.32      111.76     17.12 o 
  -8   6  12        7.00       11.08      5.54 o 
  -7   6  12        0.75        4.96      4.64 o 
  -6   6  12        0.05        7.23      4.64 o 
  -5   6  12        1.93        0.33      4.17 o 
  -4   6  12       11.55       17.32      5.09 o 
  -3   6  12      127.03      131.38      5.90 o 
  -2   6  12      229.20      248.33      6.53 o 
  -1   6  12       82.61       83.51      4.25 o 
   0   6  12      117.46      119.75      6.16 o 
   1   6  12      242.03      243.44      7.98 o 
   2   6  12       66.32       72.03      5.65 o 
   3   6  12      164.11      157.92      7.67 o 
   4   6  12       92.97       90.50     13.77 o 
   5   6  12       64.37       70.89      9.59 o 
   6   6  12        0.01       -0.95      6.02 o 
  -8   7  12        0.39       -0.76      5.37 o 
  -7   7  12       16.88       20.92      5.75 o 
  -6   7  12        2.43       -4.49      4.49 o 
  -5   7  12        0.47        1.56      4.94 o 
  -4   7  12        0.50       -1.65      3.84 o 
  -3   7  12       19.50       19.76      4.77 o 
  -2   7  12      245.89      270.31      8.30 o 
  -1   7  12       21.27       26.93      3.98 o 
   0   7  12       12.73       12.02      3.63 o 
   1   7  12       19.73       13.73      3.75 o 
   2   7  12        5.74        5.67      3.75 o 
   3   7  12       10.48        4.98      3.84 o 
   4   7  12       69.63       57.74      6.93 o 
   5   7  12        2.74        1.36      4.82 o 
  -8   8  12        2.59       10.21      7.10 o 
  -7   8  12        0.55        1.78      5.37 o 
  -6   8  12       14.23       11.15      5.15 o 
  -5   8  12        0.10        9.10      4.68 o 
  -4   8  12       96.24       99.58      7.41 o 
  -3   8  12     1323.48     1379.59     20.09 o 
  -2   8  12      184.89      194.99      7.05 o 
  -1   8  12      103.76       99.41      6.54 o 
   0   8  12      151.38      145.30      7.05 o 
   1   8  12       23.53       17.99      3.88 o 
   2   8  12      183.52      155.94     11.34 o 
   3   8  12       65.81       61.02      6.83 o 
   4   8  12       34.31       29.36      6.18 o 
   5   8  12       22.48       27.94      6.57 o 
  -7   9  12        1.86       -0.71      5.20 o 
  -6   9  12        1.74        4.64      5.24 o 
  -5   9  12        7.42       10.78      5.20 o 
  -4   9  12        1.06        8.46      4.93 o 
  -3   9  12      112.38      107.62     11.30 o 
  -2   9  12       61.43       56.85      5.50 o 
  -1   9  12        9.05        7.75      3.75 o 
   0   9  12       67.88       77.78      8.28 o 
   1   9  12        1.79        2.57      3.88 o 
   2   9  12       32.61       35.67      4.94 o 
   3   9  12        0.44       -4.75      4.75 o 
   4   9  12       12.54        7.26      5.41 o 
   5   9  12        5.95        1.45      5.76 o 
  -7  10  12        9.86       11.05      5.80 o 
  -6  10  12        9.65        8.50      5.45 o 
  -5  10  12      103.88       99.54      7.74 o 
  -4  10  12        6.12        6.76      4.68 o 
  -3  10  12      831.13      826.83     15.93 o 
  -2  10  12       56.62       55.19      6.76 o 
  -1  10  12        1.10       -1.71      5.53 o 
   0  10  12        1.48        2.64      3.88 o 
   1  10  12        0.59       -0.23      3.92 o 
   2  10  12       98.02       94.65      7.93 o 
   3  10  12        3.83       13.43      5.81 o 
   4  10  12       13.10        4.53      5.76 o 
  -6  11  12       17.10       15.26      6.64 o 
  -5  11  12       49.06       52.82      6.66 o 
  -4  11  12       75.29       72.67      7.23 o 
  -3  11  12        8.34       12.65      4.89 o 
  -2  11  12        6.11        5.09      5.17 o 
  -1  11  12       26.73       28.70      6.76 o 
   0  11  12        0.01       -0.88      4.24 o 
   1  11  12        0.36        1.20      6.60 o 
   2  11  12        2.45        1.05      5.01 o 
   3  11  12       18.42       21.84      6.57 o 
  -5  12  12        8.41       15.78      6.49 o 
  -4  12  12       35.72       39.03      6.34 o 
  -3  12  12       27.85       16.19      6.63 o 
  -2  12  12        0.14       -4.96      4.96 o 
  -1  12  12       74.04       65.19      7.10 o 
   0  12  12       11.20        2.84      9.57 o 
   1  12  12       31.42       33.96     10.57 o 
   2  12  12       22.57       34.79      9.62 o 
   3  12  12        9.98        9.03      5.99 o 
  -4  13  12       78.54       83.63      7.70 o 
  -3  13  12        1.43       -4.80      5.33 o 
  -2  13  12       30.74       26.18      6.51 o 
  -1  13  12       34.37       31.24      7.83 o 
   0  13  12       33.28       38.09      7.83 o 
   1  13  12       22.53       15.15      7.01 o 
   2  13  12        1.81        8.73      7.45 o 
  -3  14  12        2.24       -5.82      6.70 o 
  -2  14  12        3.43        6.36      6.74 o 
  -1  14  12        1.14        5.83      6.51 o 
   0  14  12       12.39       -3.02      7.12 o 
  -9   1  13        0.02        0.49      5.87 o 
  -8   1  13      246.18      219.31     10.31 o 
  -7   1  13        6.35       -1.10      4.48 o 
  -6   1  13        1.26        3.44      4.22 o 
  -5   1  13        1.29       -3.75      3.83 o 
  -4   1  13       89.47       88.79      5.28 o 
  -3   1  13      754.65      758.39     12.06 o 
  -2   1  13       18.17       13.01      3.46 o 
  -1   1  13       90.76       90.88      4.11 o 
   0   1  13      187.98      183.03      5.48 o 
   1   1  13       42.58       43.58      3.66 o 
   2   1  13      128.23      130.96     10.57 o 
   3   1  13       46.56       48.25     12.08 o 
   4   1  13       33.65       37.36      7.12 o 
   5   1  13      207.98      231.21     14.95 o 
   6   1  13       19.97       12.59      7.12 o 
  -9   2  13       29.55       14.78      6.38 o 
  -8   2  13        8.48        0.70      5.42 o 
  -7   2  13        1.56       -4.48      4.48 o 
  -6   2  13       16.47       13.15      4.55 o 
  -5   2  13        5.19        6.63      3.56 o 
  -4   2  13      458.19      456.89      8.91 o 
  -3   2  13        6.27        7.92      3.48 o 
  -2   2  13       31.28       34.77      4.43 o 
  -1   2  13        4.29        9.32      2.93 o 
   0   2  13      341.02      355.35      7.62 o 
   1   2  13       40.11       38.14      4.20 o 
   2   2  13      140.50      145.57      7.69 o 
   3   2  13        1.80       -4.03      4.27 o 
   4   2  13      151.12      161.13     12.10 o 
   5   2  13       16.65       13.98      6.29 o 
   6   2  13        4.69        2.91      6.74 o 
  -8   3  13       58.24       50.26      6.25 o 
  -7   3  13        5.63        4.03      4.93 o 
  -6   3  13        2.04       -3.14      3.60 o 
  -5   3  13        3.68        6.27      3.35 o 
  -4   3  13       36.54       37.03      4.01 o 
  -3   3  13       77.56       77.46      5.48 o 
  -2   3  13        2.11        2.62      3.15 o 
  -1   3  13       14.98       18.33      2.94 o 
   0   3  13      184.38      178.17      7.34 o 
   1   3  13      218.74      225.12      7.64 o 
   2   3  13       45.22       39.35      4.49 o 
   3   3  13       18.06       16.90      3.99 o 
   4   3  13       20.60        7.55      5.70 o 
   5   3  13       13.63       11.92      6.74 o 
   6   3  13        2.97        2.49     10.07 o 
  -8   4  13        4.28       11.64      5.50 o 
  -7   4  13        3.12        8.64      5.88 o 
  -6   4  13       14.37       11.85      4.77 o 
  -5   4  13       36.23       27.56      3.99 o 
  -4   4  13      433.48      466.59     10.03 o 
  -3   4  13       85.61       93.11      4.77 o 
  -2   4  13      153.00      154.73      5.98 o 
  -1   4  13        6.18        5.92      2.95 o 
   0   4  13      331.87      317.11      7.66 o 
   1   4  13      510.89      491.16     10.62 o 
   2   4  13      147.75      131.73      6.63 o 
   3   4  13       16.49       12.80      5.46 o 
   4   4  13      157.96      154.49     13.39 o 
   5   4  13        1.47        0.18      6.02 o 
  -8   5  13        0.96       12.38      6.66 o 
  -7   5  13        6.06        6.69      5.00 o 
  -6   5  13        8.88        5.63      4.64 o 
  -5   5  13       29.39       26.11      4.86 o 
  -4   5  13        7.92       10.92      3.90 o 
  -3   5  13        0.04       -1.41      2.86 o 
  -2   5  13       29.93       35.27      3.60 o 
  -1   5  13        0.80        1.82      2.91 o 
   0   5  13      149.22      138.17      6.52 o 
   1   5  13      234.16      232.80      9.30 o 
   2   5  13       13.41       20.91      3.98 o 
   3   5  13       83.60      104.32      6.61 o 
   4   5  13       10.50       16.69      5.96 o 
   5   5  13      110.06      114.41      9.26 o 
  -8   6  13        1.48        3.98      6.59 o 
  -7   6  13        0.03        0.88      4.86 o 
  -6   6  13        9.29       13.23      5.11 o 
  -5   6  13       14.59       16.74      5.38 o 
  -4   6  13      177.78      178.55      8.38 o 
  -3   6  13      241.48      228.89      9.16 o 
  -2   6  13       16.42       17.09      3.53 o 
  -1   6  13       34.64       31.82      3.70 o 
   0   6  13      161.49      175.73     10.03 o 
   1   6  13      556.61      466.19     10.80 o 
   2   6  13       44.73       39.67      4.64 o 
   3   6  13       14.49       18.35      4.07 o 
   4   6  13       17.25       15.25      4.60 o 
   5   6  13        6.18       10.57      7.12 o 
  -8   7  13        4.53       -2.01      5.40 o 
  -7   7  13       16.61       10.61      5.71 o 
  -6   7  13        6.70       12.08      5.27 o 
  -5   7  13       15.57       13.11      6.53 o 
  -4   7  13       99.72      102.91     12.99 o 
  -3   7  13       83.67       83.09      8.14 o 
  -2   7  13       22.93       20.06      4.65 o 
  -1   7  13       90.30       93.57      6.01 o 
   0   7  13        7.63        6.80      3.52 o 
   1   7  13      185.96      181.13      9.01 o 
   2   7  13        1.66       -4.92      4.92 o 
   3   7  13        2.32        3.54      3.88 o 
   4   7  13        9.80       17.55      5.76 o 
   5   7  13       20.22        2.64      8.06 o 
  -7   8  13        2.04        1.40      5.40 o 
  -6   8  13        5.56       -1.22      5.04 o 
  -5   8  13        8.74        3.57      5.08 o 
  -4   8  13        0.81       -2.48      4.36 o 
  -3   8  13       66.19       66.28      6.28 o 
  -2   8  13       12.56        7.35      3.53 o 
  -1   8  13       10.33       10.65      3.98 o 
   0   8  13       44.15       50.80      5.15 o 
   1   8  13        0.76       -0.39      3.63 o 
   2   8  13       34.42       45.09      6.25 o 
   3   8  13       16.50       19.77      4.76 o 
   4   8  13        0.87        5.42      5.41 o 
  -7   9  13        0.77       -5.45      5.45 o 
  -6   9  13        2.89       15.16      5.81 o 
  -5   9  13       44.86       45.64      9.45 o 
  -4   9  13       47.77       35.98     10.46 o 
  -3   9  13      231.37      242.17     15.11 o 
  -2   9  13      100.44      100.11      6.78 o 
  -1   9  13        3.93        4.06      4.80 o 
   0   9  13      176.18      183.45     11.83 o 
   1   9  13       25.95       22.28      4.53 o 
   2   9  13        5.05        1.77      3.88 o 
   3   9  13       77.12       99.00      9.81 o 
   4   9  13        1.90       -1.61      5.17 o 
  -6  10  13        3.18        9.46      5.71 o 
  -5  10  13       17.93       30.30      6.17 o 
  -4  10  13        7.12       18.03      5.59 o 
  -3  10  13        6.25       -2.66      4.64 o 
  -2  10  13       74.39       71.32     13.72 o 
  -1  10  13        0.68       -3.15      4.24 o 
   0  10  13       89.57       83.02      8.14 o 
   1  10  13        0.80        1.39      3.89 o 
   2  10  13      122.46      143.24     10.14 o 
   3  10  13        3.27       -0.85      6.13 o 
  -6  11  13       11.99       16.97      6.73 o 
  -5  11  13       37.41       30.45      6.58 o 
  -4  11  13        5.01        2.47      5.15 o 
  -3  11  13      110.00      124.70      8.03 o 
  -2  11  13       15.52        7.36      5.41 o 
  -1  11  13        1.55        1.99      4.58 o 
   0  11  13       40.61       48.15      8.03 o 
   1  11  13       22.83       24.58      6.03 o 
   2  11  13        9.83        6.46      7.49 o 
   3  11  13        9.82        9.47      5.76 o 
  -5  12  13       53.21       64.80      8.56 o 
  -4  12  13       25.75       20.05      6.86 o 
  -3  12  13        4.57        1.00      7.12 o 
  -2  12  13       12.36       10.17      5.41 o 
  -1  12  13        1.90       -0.89      5.49 o 
   0  12  13        1.15       -0.69      5.56 o 
   1  12  13       36.97       41.04      8.56 o 
   2  12  13       58.41       59.58      7.51 o 
  -4  13  13       27.02       31.50      6.52 o 
  -3  13  13       12.16        9.58      9.13 o 
  -2  13  13        1.00       -5.41      5.41 o 
  -1  13  13       11.52        5.03      9.06 o 
   0  13  13        9.42       12.59      7.12 o 
   1  13  13        0.98        1.51      6.41 o 
  -8   0  14       30.15        9.57      8.56 o 
  -7   0  14        6.69        6.19     18.12 o 
  -6   0  14        8.90        8.91      7.01 o 
  -5   0  14      154.01      151.01     12.59 o 
  -4   0  14        8.27       -5.98      9.57 o 
  -3   0  14      292.47      308.42     10.14 o 
  -2   0  14      302.90      307.28     10.07 o 
  -1   0  14      513.24      537.18     12.39 o 
   0   0  14     2455.44     2472.88     31.31 o 
   1   0  14      132.71      144.78      7.41 o 
   2   0  14      156.66      182.25     16.11 o 
   3   0  14       65.22       71.49     12.08 o 
   4   0  14       68.95       76.52     13.09 o 
   5   0  14        0.13       17.12      9.06 o 
  -8   1  14        0.02       -0.93      5.01 o 
  -7   1  14        8.25        4.78      4.64 o 
  -6   1  14       21.58       17.52      5.64 o 
  -5   1  14        6.80        4.37      4.52 o 
  -4   1  14        0.58       -0.37      3.48 o 
  -3   1  14       11.37        4.75      3.48 o 
  -2   1  14       47.17       46.89      3.78 o 
  -1   1  14      174.64      169.41      7.24 o 
   0   1  14      125.36      119.00      4.75 o 
   1   1  14      460.97      450.64      8.72 o 
   2   1  14       11.98        3.02      4.27 o 
   3   1  14       16.72       15.10      9.06 o 
   4   1  14       18.97       24.54      6.74 o 
   5   1  14       18.68       27.55      7.55 o 
  -8   2  14        0.15       -5.20      5.20 o 
  -7   2  14        0.80       -1.25      4.62 o 
  -6   2  14       14.63       15.41      4.74 o 
  -5   2  14       58.76       44.70      5.28 o 
  -4   2  14        9.63       11.07      4.00 o 
  -3   2  14        1.48        0.13      3.32 o 
  -2   2  14       65.93       69.24      4.58 o 
  -1   2  14       64.05       71.19      3.99 o 
   0   2  14     1203.29     1246.26     13.95 o 
   1   2  14      227.89      224.58      9.88 o 
   2   2  14       83.49       80.38      5.81 o 
   3   2  14       56.48       54.04      7.45 o 
   4   2  14        0.08        9.06      5.70 o 
   5   2  14       23.11       18.56      7.55 o 
  -8   3  14        0.01       -5.16      5.38 o 
  -7   3  14        9.88       10.49      5.22 o 
  -6   3  14       37.41       35.09      5.19 o 
  -5   3  14       36.40       39.58      4.50 o 
  -4   3  14      152.50      152.59     12.47 o 
  -3   3  14      125.45      115.52      5.80 o 
  -2   3  14       84.69       80.89      4.99 o 
  -1   3  14       88.00       90.07      4.41 o 
   0   3  14        0.01       -2.66      2.66 o 
   1   3  14      170.97      189.62      7.47 o 
   2   3  14        7.43        9.86      3.65 o 
   3   3  14       92.28       97.17      7.74 o 
   4   3  14       40.51       41.21      7.45 o 
   5   3  14       35.25       29.11      8.16 o 
  -8   4  14        0.67       -2.56      5.59 o 
  -7   4  14        7.47       -3.28      5.00 o 
  -6   4  14       13.28       14.75      4.68 o 
  -5   4  14      120.26      117.88      7.96 o 
  -4   4  14        0.01       -3.18      3.18 o 
  -3   4  14       35.51       34.15      3.94 o 
  -2   4  14        4.68        6.93      3.37 o 
  -1   4  14        1.44        2.30      2.95 o 
   0   4  14        1.93        5.50      3.75 o 
   1   4  14      139.64      124.15      6.63 o 
   2   4  14        0.38        2.57      3.47 o 
   3   4  14        3.68        4.95      3.57 o 
   4   4  14        5.76        8.78      5.01 o 
   5   4  14       46.90       50.25      7.15 o 
  -8   5  14        0.66       -4.88      4.88 o 
  -7   5  14        0.54        0.18      5.32 o 
  -6   5  14       43.51       53.57      5.73 o 
  -5   5  14        0.73        1.45      4.38 o 
  -4   5  14      181.99      188.07     10.06 o 
  -3   5  14        3.15       -1.29      3.15 o 
  -2   5  14        6.63        2.76      3.28 o 
  -1   5  14       15.68       14.29      3.50 o 
   0   5  14      100.91       85.97      5.77 o 
   1   5  14       52.48       42.68      4.94 o 
   2   5  14       74.23       60.12      5.50 o 
   3   5  14       24.74       28.91      7.76 o 
   4   5  14        0.05       -2.28      6.35 o 
   5   5  14        8.92        6.98      6.87 o 
  -8   6  14        0.69        4.98      6.72 o 
  -7   6  14        0.30       -3.25      5.15 o 
  -6   6  14       22.47       28.24      8.43 o 
  -5   6  14       53.10       54.51      6.52 o 
  -4   6  14       96.66      112.94      6.60 o 
  -3   6  14        0.78       -2.78      3.10 o 
  -2   6  14       24.48       16.49      3.48 o 
  -1   6  14       19.38       21.11      4.35 o 
   0   6  14       24.01       18.04      4.26 o 
   1   6  14       22.97       11.20      4.09 o 
   2   6  14       26.73       28.53      4.60 o 
   3   6  14        3.24        4.03      3.93 o 
   4   6  14        0.82       -2.33      3.98 o 
   5   6  14       17.54       19.35      8.16 o 
  -7   7  14        1.26        0.30      5.81 o 
  -6   7  14        0.09       -4.96      4.96 o 
  -5   7  14       94.12       93.33      7.50 o 
  -4   7  14       50.22       47.89      6.12 o 
  -3   7  14       41.44       43.94      4.35 o 
  -2   7  14        5.80        5.88      3.22 o 
  -1   7  14       19.44       11.45      4.22 o 
   0   7  14        3.58        5.28      3.88 o 
   1   7  14      102.70       93.36      6.41 o 
   2   7  14        1.15        2.15      3.75 o 
   3   7  14        0.21        9.22      4.09 o 
   4   7  14        7.44        5.83      7.17 o 
  -7   8  14        1.07       -5.59      5.59 o 
  -6   8  14        8.44        3.35      6.49 o 
  -5   8  14       13.17        5.25      5.50 o 
  -4   8  14        3.69        3.32      4.86 o 
  -3   8  14       15.35       18.75      4.98 o 
  -2   8  14        0.23        1.33      3.66 o 
  -1   8  14       19.75       15.62      4.49 o 
   0   8  14       21.63       31.45      4.76 o 
   1   8  14        3.26        5.03      4.03 o 
   2   8  14       65.04       60.18      5.98 o 
   3   8  14        7.69        6.14      4.64 o 
   4   8  14       79.09       92.76      9.94 o 
  -6   9  14        0.61        0.26      5.27 o 
  -5   9  14       64.27       73.82      7.60 o 
  -4   9  14      100.74      106.57     10.32 o 
  -3   9  14       13.79        4.70      4.80 o 
  -2   9  14        0.38        0.00      4.96 o 
  -1   9  14        6.52        2.93      4.14 o 
   0   9  14        0.92       -1.94      3.88 o 
   1   9  14        5.22        2.27      4.14 o 
   2   9  14        1.90        3.09      4.20 o 
   3   9  14       11.94        7.79      6.47 o 
  -6  10  14        3.32        5.28      8.14 o 
  -5  10  14       56.80       49.63      7.09 o 
  -4  10  14        2.42       11.10      5.50 o 
  -3  10  14       66.46       62.54      6.52 o 
  -2  10  14       12.34       16.54      5.60 o 
  -1  10  14        5.49        5.71      5.23 o 
   0  10  14       20.63       16.81      4.64 o 
   1  10  14       30.89       27.24      5.40 o 
   2  10  14        1.03        0.97      5.01 o 
   3  10  14       47.99       64.91      9.13 o 
  -5  11  14        1.01       -1.15      5.66 o 
  -4  11  14        5.61        2.23      5.20 o 
  -3  11  14        5.12        2.66      7.20 o 
  -2  11  14        5.43       13.86      5.76 o 
  -1  11  14       23.87       17.60      5.76 o 
   0  11  14        8.88        7.40      5.61 o 
   1  11  14        1.21       -2.66      5.01 o 
   2  11  14       32.97       42.46      7.15 o 
  -4  12  14        0.00       -0.04      5.24 o 
  -3  12  14        0.09       -5.29      5.29 o 
  -2  12  14        4.65       11.23      5.99 o 
  -1  12  14        2.67        0.73      5.41 o 
   0  12  14       19.03       22.15      7.12 o 
   1  12  14       35.85       31.17      8.16 o 
  -2  13  14        7.90       -0.42      5.93 o 
  -1  13  14       26.86       22.73      7.45 o 
  -8   1  15        1.16        2.45      6.01 o 
  -7   1  15        0.86        7.82      6.39 o 
  -6   1  15       15.65       11.44      5.52 o 
  -5   1  15        3.31       -3.97      4.89 o 
  -4   1  15        9.16        4.27      4.73 o 
  -3   1  15        7.01       10.59      3.76 o 
  -2   1  15      316.88      359.38      8.70 o 
  -1   1  15       40.94       40.79      5.18 o 
   0   1  15      933.52      941.42     12.01 o 
   1   1  15       18.08       27.01      4.09 o 
   2   1  15       27.23       26.78      5.41 o 
   3   1  15       18.30       27.66      6.74 o 
   4   1  15       34.15       26.95      7.45 o 
   5   1  15      194.58      185.40     14.24 o 
  -8   2  15        4.24       14.76      6.02 o 
  -7   2  15        0.14        7.63      4.61 o 
  -6   2  15       11.65       15.21      4.97 o 
  -5   2  15       12.96       13.75      5.24 o 
  -4   2  15        0.01        3.59      3.88 o 
  -3   2  15        0.48        1.55      3.70 o 
  -2   2  15      197.87      231.51      7.45 o 
  -1   2  15      800.42      852.93     11.40 o 
   0   2  15        1.73        2.27      2.74 o 
   1   2  15      143.67      154.78     10.90 o 
   2   2  15       14.91       21.91      5.01 o 
   3   2  15       40.37       48.05      6.34 o 
   4   2  15       56.30       64.46      9.26 o 
   5   2  15       40.29       40.80      8.88 o 
  -8   3  15        1.55        5.34      5.75 o 
  -7   3  15        1.24        0.14      5.20 o 
  -6   3  15        2.72       -4.11      4.62 o 
  -5   3  15      121.46      107.28      6.45 o 
  -4   3  15       34.76       29.52      4.79 o 
  -3   3  15       10.48       13.94      4.02 o 
  -2   3  15        1.34        0.66      3.47 o 
  -1   3  15      113.83      120.43      6.30 o 
   0   3  15      216.30      203.11      6.89 o 
   1   3  15       15.56       24.57      4.09 o 
   2   3  15       16.06       17.69      4.17 o 
   3   3  15        1.59       -4.24      4.24 o 
   4   3  15       10.75        0.00      4.65 o 
   5   3  15       28.49       31.43      7.83 o 
  -8   4  15        3.72        2.81      6.03 o 
  -7   4  15        5.34       -5.08      5.08 o 
  -6   4  15       21.48       31.42      7.91 o 
  -5   4  15       25.18       31.13      4.43 o 
  -4   4  15       17.42       13.92      3.96 o 
  -3   4  15       75.60       81.41      5.57 o 
  -2   4  15        1.86       -3.23      3.23 o 
  -1   4  15      128.82      135.85      5.91 o 
   0   4  15       10.94       11.80      4.21 o 
   1   4  15       52.18       67.03      5.50 o 
   2   4  15      117.54      118.43     10.21 o 
   3   4  15      203.85      235.35     11.40 o 
   4   4  15      223.36      248.48     12.34 o 
  -7   5  15        1.84       -3.95      5.37 o 
  -6   5  15        5.65       -0.21      5.96 o 
  -5   5  15       26.00       35.46      5.19 o 
  -4   5  15        1.41        0.36      3.54 o 
  -3   5  15       23.87       15.31      5.55 o 
  -2   5  15        7.00       13.93      3.76 o 
  -1   5  15      196.19      194.10      8.17 o 
   0   5  15       59.02       59.66      7.56 o 
   1   5  15       41.05       33.97      4.76 o 
   2   5  15        1.42        0.67      3.75 o 
   3   5  15       81.21       80.01      6.73 o 
   4   5  15       10.74       -0.24      5.01 o 
  -7   6  15        2.11        1.44      5.59 o 
  -6   6  15       10.35       11.40      5.04 o 
  -5   6  15        0.00       -3.83      4.16 o 
  -4   6  15       46.17       60.36      7.64 o 
  -3   6  15        0.20        0.32      3.37 o 
  -2   6  15        4.79       -0.07      3.47 o 
  -1   6  15       20.59       19.23      4.65 o 
   0   6  15        0.42        2.15      3.75 o 
   1   6  15       47.02       39.46      7.12 o 
   2   6  15        5.73        9.51      3.98 o 
   3   6  15       38.29       53.17      5.80 o 
   4   6  15       23.57       31.07      6.57 o 
  -7   7  15        1.31        5.31      5.98 o 
  -6   7  15        2.06        9.56      5.82 o 
  -5   7  15      320.64      352.99     13.30 o 
  -4   7  15      103.58       92.24      9.32 o 
  -3   7  15       30.69       37.56      4.37 o 
  -2   7  15       33.02       32.29      4.11 o 
  -1   7  15       12.87       14.35      4.53 o 
   0   7  15       58.98       57.77      8.72 o 
   1   7  15      120.78      109.61      7.16 o 
   2   7  15       80.40       95.59      6.76 o 
   3   7  15       75.08       80.98      6.89 o 
   4   7  15       18.98        7.75     13.09 o 
  -6   8  15        0.06       -5.65      5.65 o 
  -5   8  15        9.23       12.41      5.77 o 
  -4   8  15       67.15       62.51      5.81 o 
  -3   8  15        6.54        6.57      3.92 o 
  -2   8  15       25.82       18.62      4.68 o 
  -1   8  15        0.01       -3.78      4.03 o 
   0   8  15        1.90        4.96      4.09 o 
   1   8  15        0.00        3.46      4.26 o 
   2   8  15       60.51       67.12      6.28 o 
   3   8  15        9.61       19.54      7.93 o 
  -6   9  15       12.36        8.96      6.33 o 
  -5   9  15      415.10      425.25     15.11 o 
  -4   9  15       12.42       11.76      5.72 o 
  -3   9  15       22.94       28.06      4.90 o 
  -2   9  15       34.94       38.72      6.77 o 
  -1   9  15        2.31        3.02      4.26 o 
   0   9  15      106.49       90.79      7.61 o 
   1   9  15        0.86       -2.77      4.03 o 
   2   9  15        0.02        1.86      4.39 o 
   3   9  15        4.90        1.19      5.76 o 
  -5  10  15       10.79        3.93      5.81 o 
  -4  10  15        5.80        1.45      5.15 o 
  -3  10  15        9.16        7.46      5.99 o 
  -2  10  15        6.93        9.93      5.60 o 
  -1  10  15        2.59        4.03      5.23 o 
   0  10  15       25.84       21.00      5.15 o 
   1  10  15       11.79       18.19      5.15 o 
   2  10  15        9.92        2.66      5.60 o 
  -4  11  15        4.57       -0.09      5.32 o 
  -3  11  15       23.04       21.83      9.18 o 
  -2  11  15        0.03       -3.32      5.76 o 
  -1  11  15       15.59       11.48      5.99 o 
   0  11  15       17.93       24.86      6.57 o 
   1  11  15        3.01       -3.65      6.08 o 
  -3  12  15        0.33        1.54      6.34 o 
  -2  12  15        3.31        1.02      8.07 o 
  -1  12  15        5.33       -0.07      6.42 o 
   0  12  15        0.19        7.55      7.12 o 
  -8   0  16        3.23       -1.13     22.15 o 
  -7   0  16        3.05        4.82      8.16 o 
  -6   0  16       25.43       26.86     11.08 o 
  -5   0  16      289.68      264.66     29.70 o 
  -4   0  16        2.41        2.11      7.01 o 
  -3   0  16        0.21       -6.02      6.02 o 
  -2   0  16       88.59       84.93      6.97 o 
  -1   0  16        6.09       21.36      4.96 o 
   0   0  16      241.58      250.29      9.85 o 
   1   0  16      137.53      140.96     10.68 o 
   2   0  16       17.67       16.11      9.06 o 
   3   0  16      304.40      289.98     21.14 o 
   4   0  16       66.16       69.48     13.09 o 
  -8   1  16        0.42       -5.88      5.88 o 
  -7   1  16        0.40        2.97      7.12 o 
  -6   1  16       13.22        3.50      5.50 o 
  -5   1  16       13.70       13.63      5.53 o 
  -4   1  16       10.49       15.94      6.10 o 
  -3   1  16        2.95       -1.28      4.49 o 
  -2   1  16       36.18       31.39      4.38 o 
  -1   1  16      126.72      128.37      5.42 o 
   0   1  16        9.12       15.57      3.11 o 
   1   1  16        0.43       -0.58      2.86 o 
   2   1  16        2.90       -0.44      4.24 o 
   3   1  16       26.40       30.69     10.07 o 
   4   1  16        0.09       -0.89      6.02 o 
  -8   2  16        0.85       -7.35     16.11 o 
  -7   2  16        2.54        3.45      5.80 o 
  -6   2  16        1.45       -5.20      5.20 o 
  -5   2  16       81.87       67.13      6.66 o 
  -4   2  16       26.91       28.02      5.65 o 
  -3   2  16       31.99       38.86      4.74 o 
  -2   2  16      145.90      165.62     12.43 o 
  -1   2  16      102.10       96.12      5.69 o 
   0   2  16       29.56       34.35      4.95 o 
   1   2  16        4.39        0.85      4.84 o 
   2   2  16        4.49        1.05      5.71 o 
   3   2  16       57.92       66.97      7.51 o 
   4   2  16        3.36       -4.62      6.02 o 
  -7   3  16        3.67        1.65      5.71 o 
  -6   3  16       93.03       87.49      6.72 o 
  -5   3  16        9.36        9.95      6.80 o 
  -4   3  16        5.57        5.81      4.25 o 
  -3   3  16        5.20        0.12      3.79 o 
  -2   3  16       52.33       58.94      4.85 o 
  -1   3  16      157.03      169.94      6.82 o 
   0   3  16      131.62      127.48      7.14 o 
   1   3  16       28.04       19.11      4.26 o 
   2   3  16      168.03      169.36     10.07 o 
   3   3  16       16.44       31.52      5.88 o 
   4   3  16        3.10        5.31      5.63 o 
  -7   4  16        0.55        4.77      5.82 o 
  -6   4  16       10.61       17.44      6.98 o 
  -5   4  16       12.75       15.16      5.19 o 
  -4   4  16        8.92        3.87      4.12 o 
  -3   4  16        1.84        7.29      4.02 o 
  -2   4  16       37.15       35.63      4.48 o 
  -1   4  16        2.71        6.56      4.14 o 
   0   4  16       22.26       18.08      4.35 o 
   1   4  16       30.20       30.03      4.81 o 
   2   4  16       29.35       29.90      4.67 o 
   3   4  16       70.48       72.28      9.68 o 
   4   4  16        0.04        2.50      5.41 o 
  -7   5  16        9.67        0.26      7.63 o 
  -6   5  16       71.72       54.35      7.05 o 
  -5   5  16        6.02        1.23      6.52 o 
  -4   5  16       37.28       43.69      5.50 o 
  -3   5  16        8.93       10.62      4.28 o 
  -2   5  16      138.84      147.75      6.82 o 
  -1   5  16      454.65      435.84     11.88 o 
   0   5  16       32.25       36.59      5.00 o 
   1   5  16        0.81        0.62      3.69 o 
   2   5  16       64.20       62.66      6.12 o 
   3   5  16        0.00       -5.03      5.17 o 
   4   5  16        7.21       12.05      5.60 o 
  -7   6  16        7.25        6.86      5.88 o 
  -6   6  16       37.91       35.94      6.17 o 
  -5   6  16       38.72       35.12      5.75 o 
  -4   6  16        0.09        7.95      4.45 o 
  -3   6  16        0.75       -0.65      3.95 o 
  -2   6  16       43.77       49.44      4.97 o 
  -1   6  16      110.07      114.78      7.05 o 
   0   6  16       25.31       37.03      5.11 o 
   1   6  16       14.97       13.12      4.49 o 
   2   6  16        8.43       11.53      4.49 o 
   3   6  16       74.84       88.07      7.16 o 
  -6   7  16       23.02       28.98      5.88 o 
  -5   7  16       79.69       72.96      6.72 o 
  -4   7  16        2.33        0.71      4.31 o 
  -3   7  16       11.12        5.93      4.31 o 
  -2   7  16        7.35        9.35      4.64 o 
  -1   7  16       31.32       21.54      4.80 o 
   0   7  16        0.06        2.16      4.21 o 
   1   7  16       14.92       15.68      4.73 o 
   2   7  16        3.34       -1.27      5.09 o 
   3   7  16       43.44       71.23     13.88 o 
  -6   8  16       24.11       29.09      6.13 o 
  -5   8  16       66.17       69.34      6.82 o 
  -4   8  16       40.14       39.71      9.40 o 
  -3   8  16       13.48        9.80      4.38 o 
  -2   8  16       49.91       58.95      8.88 o 
  -1   8  16        1.40       -0.47      4.35 o 
   0   8  16        0.01       -3.55      4.26 o 
   1   8  16       10.24       12.94      4.86 o 
   2   8  16        1.39       -0.82      6.54 o 
  -5   9  16        1.62        2.84      5.10 o 
  -4   9  16        8.09       11.53      5.01 o 
  -3   9  16        0.44       -3.25      5.40 o 
  -2   9  16       41.74       39.22      6.72 o 
  -1   9  16        1.82       -2.52      4.53 o 
   0   9  16       72.08       75.39     10.32 o 
   1   9  16        0.13       -3.26      4.26 o 
   2   9  16       16.68       18.95      6.34 o 
  -4  10  16        3.85        1.77      4.79 o 
  -3  10  16        0.11        2.31      6.18 o 
  -2  10  16       47.56       40.89      7.69 o 
  -1  10  16       19.76       15.46      6.18 o 
   0  10  16        6.85        9.09      4.86 o 
   1  10  16       31.14       43.52      6.01 o 
  -3  11  16        0.40       -0.06      6.13 o 
  -2  11  16       21.62       28.40     11.68 o 
  -1  11  16        0.66        3.69      5.81 o 
   0  11  16       65.74       62.58      7.51 o 
  -7   1  17       35.75       29.32      6.69 o 
  -6   1  17        7.15        7.06      6.25 o 
  -5   1  17       12.13       12.94      7.12 o 
  -4   1  17       25.33       25.38      5.62 o 
  -3   1  17       53.64       58.78      6.16 o 
  -2   1  17      603.78      631.54     11.79 o 
  -1   1  17       12.93        9.65      3.76 o 
   0   1  17      106.23      110.51      6.42 o 
   1   1  17       63.56       77.56      6.24 o 
   2   1  17        3.27        1.68      4.65 o 
   3   1  17        2.45        7.05      6.65 o 
  -7   2  17        2.03       -4.58      6.07 o 
  -6   2  17       14.28        9.53      5.78 o 
  -5   2  17        1.81        0.17      5.27 o 
  -4   2  17        4.49       -0.50      5.03 o 
  -3   2  17       45.10       42.62      5.07 o 
  -2   2  17        4.49        8.23      4.11 o 
  -1   2  17      131.27      121.65      6.28 o 
   0   2  17       33.52       24.07      4.10 o 
   1   2  17       58.77       69.32      6.93 o 
   2   2  17       49.32       52.42      6.98 o 
   3   2  17       39.30       29.51      8.94 o 
  -7   3  17        1.25       -1.09      7.07 o 
  -6   3  17        1.10       -7.73      7.90 o 
  -5   3  17       13.23        9.94      5.50 o 
  -4   3  17       22.30       28.48      6.48 o 
  -3   3  17       53.12       57.98      5.46 o 
  -2   3  17      154.29      155.22      7.97 o 
  -1   3  17      144.64      136.19     10.39 o 
   0   3  17        6.67       -4.09      4.09 o 
   1   3  17        1.01       -3.75      3.75 o 
   2   3  17        0.56        3.96      5.17 o 
   3   3  17       70.27       79.37      8.14 o 
  -7   4  17        5.02       -1.76      7.41 o 
  -6   4  17       72.48       81.05      9.85 o 
  -5   4  17        1.63        3.60      5.27 o 
  -4   4  17        1.87       -1.65      4.28 o 
  -3   4  17       37.47       38.67      7.68 o 
  -2   4  17       16.08       14.06      4.08 o 
  -1   4  17        6.68       12.33      4.53 o 
   0   4  17       18.81       19.32      4.76 o 
   1   4  17       22.13       20.97      4.71 o 
   2   4  17        6.30        7.27      5.29 o 
   3   4  17        8.63        9.44      5.76 o 
  -7   5  17        9.45       13.09     12.08 o 
  -6   5  17       22.66       22.97      9.39 o 
  -5   5  17        0.14       -3.82      5.11 o 
  -4   5  17       12.37       12.56      4.54 o 
  -3   5  17        5.64        5.17      4.30 o 
  -2   5  17       17.02       13.65      4.28 o 
  -1   5  17        6.11        3.38      4.49 o 
   0   5  17        0.14       -0.72      4.14 o 
   1   5  17        0.61       -0.55      4.17 o 
   2   5  17        6.19        2.33      4.49 o 
   3   5  17       21.22       20.77      6.57 o 
  -6   6  17       11.02       -5.58      6.54 o 
  -5   6  17        4.33        2.14      4.70 o 
  -4   6  17        2.34        5.08      5.15 o 
  -3   6  17        8.31       14.68      4.78 o 
  -2   6  17       15.44       23.26      6.13 o 
  -1   6  17      132.87      117.28      7.29 o 
   0   6  17        3.11       -2.35      4.39 o 
   1   6  17        0.61       -3.84      3.84 o 
   2   6  17        1.75        8.59      4.86 o 
  -6   7  17        5.34        7.10      6.74 o 
  -5   7  17        5.82        3.21      5.19 o 
  -4   7  17        0.84       -2.61      4.48 o 
  -3   7  17        1.67        0.35      4.89 o 
  -2   7  17        4.97        1.40      5.85 o 
  -1   7  17        6.56        7.51      4.64 o 
   0   7  17       30.27       26.33      6.10 o 
   1   7  17        0.23        0.00      4.53 o 
   2   7  17        9.53       10.62      4.96 o 
  -5   8  17        4.07        0.12      5.71 o 
  -4   8  17        0.53       -4.12      4.64 o 
  -3   8  17        5.46        0.31      5.99 o 
  -2   8  17        1.40        1.68      5.23 o 
  -1   8  17        9.99        4.83      4.60 o 
   0   8  17        6.01        1.26      4.53 o 
   1   8  17        1.25        5.17      4.76 o 
  -4   9  17        1.34       -2.84      4.70 o 
  -3   9  17        3.12        1.76      5.99 o 
  -2   9  17       10.91        8.34      5.99 o 
  -1   9  17        9.66       11.08      5.81 o 
   0   9  17       11.65        2.85      5.00 o 
   1   9  17       19.00       26.14      5.77 o 
  -3  10  17        0.34       -3.02      6.65 o 
  -2  10  17        1.29        5.82      7.07 o 
  -1  10  17        0.20       -2.27      5.76 o 
  -7   0  18        2.51       -8.71      8.71 o 
  -6   0  18        0.09       -3.15      8.16 o 
  -5   0  18        8.52        0.55      7.74 o 
  -4   0  18       92.55       99.26     10.61 o 
  -3   0  18      156.10      176.90     12.76 o 
  -2   0  18      472.83      502.43     26.68 o 
  -1   0  18        0.98        3.02      6.41 o 
   0   0  18       11.42        5.57      8.06 o 
   1   0  18       12.80       13.99     11.58 o 
   2   0  18       17.09       21.82      7.45 o 
   3   0  18      278.90      320.58     16.72 o 
  -7   1  18        0.04       -3.50      6.30 o 
  -6   1  18        0.01       -2.01      5.71 o 
  -5   1  18        1.07        4.11      5.75 o 
  -4   1  18       13.86        6.49      5.59 o 
  -3   1  18       74.43       73.96      6.73 o 
  -2   1  18        3.83        6.68      5.00 o 
  -1   1  18        0.44        3.64      3.68 o 
   0   1  18        7.74        8.29      3.92 o 
   1   1  18       12.51       11.58      4.53 o 
   2   1  18       10.74       10.63      5.07 o 
   3   1  18       15.34       13.22      5.99 o 
  -6   2  18       15.51       13.21      6.52 o 
  -5   2  18        3.03        6.61      5.77 o 
  -4   2  18       30.82       34.14      6.16 o 
  -3   2  18       25.65       28.89      6.10 o 
  -2   2  18      397.74      399.78     11.16 o 
  -1   2  18        0.35       -3.98      3.98 o 
   0   2  18        0.50        6.41      4.20 o 
   1   2  18       27.63       27.48      5.27 o 
   2   2  18       23.76       20.73      5.93 o 
   3   2  18       82.41       75.42      8.51 o 
  -6   3  18        8.39        7.10      6.38 o 
  -5   3  18        6.55       -5.46      5.50 o 
  -4   3  18       21.58       27.40      6.01 o 
  -3   3  18      175.38      179.73     11.23 o 
  -2   3  18        0.52       -2.15      3.89 o 
  -1   3  18       47.62       51.50      5.77 o 
   0   3  18        8.97       14.41      4.49 o 
   1   3  18       40.65       49.39      5.62 o 
   2   3  18       83.48       85.84      8.48 o 
  -6   4  18        0.14       -1.82      6.34 o 
  -5   4  18        1.86       -6.57      6.57 o 
  -4   4  18        0.08       -4.08      5.27 o 
  -3   4  18      123.96      122.16      6.89 o 
  -2   4  18       43.30       32.37      4.85 o 
  -1   4  18       23.60       21.50      5.11 o 
   0   4  18        1.52        2.07      4.26 o 
   1   4  18       23.64       29.00      5.43 o 
   2   4  18        5.17        0.73      5.41 o 
  -6   5  18        0.11        6.19      7.31 o 
  -5   5  18        9.36       10.47      8.92 o 
  -4   5  18        5.32       -1.81      4.50 o 
  -3   5  18        2.84        6.41      4.31 o 
  -2   5  18        3.87        3.41      4.64 o 
  -1   5  18       29.04       34.06      6.54 o 
   0   5  18       39.14       31.12      5.62 o 
   1   5  18       93.54      116.16      9.92 o 
   2   5  18       87.40       93.17     11.04 o 
  -5   6  18       12.82        4.03      6.98 o 
  -4   6  18        6.09        2.35      5.27 o 
  -3   6  18       18.39       16.67      4.76 o 
  -2   6  18       45.79       51.70      5.91 o 
  -1   6  18       20.46       13.59      5.03 o 
   0   6  18        4.15        0.52      4.39 o 
   1   6  18       83.59       92.03     10.17 o 
   2   6  18        1.05       -8.06      8.06 o 
  -5   7  18        4.67        2.49      5.22 o 
  -4   7  18        1.72        2.93      5.50 o 
  -3   7  18        5.57       14.08      6.47 o 
  -2   7  18        0.02       -0.43      5.00 o 
  -1   7  18       13.46       11.65      5.27 o 
   0   7  18       25.64       30.64      5.65 o 
   1   7  18        2.97        3.71      5.00 o 
  -4   8  18        3.93        2.79      5.59 o 
  -3   8  18        0.03       -5.76      5.76 o 
  -2   8  18       20.75       19.60      8.67 o 
  -1   8  18       26.96       23.64      5.77 o 
   0   8  18       11.05        3.68      5.00 o 
  -3   9  18        0.23        1.21      7.31 o 
  -2   9  18        6.82        9.55      6.57 o 
  -1   9  18        2.03        0.60      7.74 o 
  -6   1  19        1.13       -3.16      6.28 o 
  -5   1  19        0.44       -6.54      6.54 o 
  -4   1  19       45.66       31.60      6.38 o 
  -3   1  19       11.16        5.36      5.50 o 
  -2   1  19      142.07      145.13      8.15 o 
  -1   1  19       16.27        9.06      5.81 o 
   0   1  19        1.64       -4.39      6.26 o 
   1   1  19      123.09      152.24      9.59 o 
   2   1  19       27.09       32.52      5.90 o 
  -6   2  19        3.23       -2.31      6.12 o 
  -5   2  19        5.91        8.31      6.10 o 
  -4   2  19       30.41       25.42      6.04 o 
  -3   2  19        0.26        5.84      5.50 o 
  -2   2  19       18.44       18.36      5.27 o 
  -1   2  19       13.66       15.24      5.00 o 
   0   2  19       24.25       33.02      5.40 o 
   1   2  19       21.38       13.93      7.40 o 
   2   2  19        0.24       -0.95      4.94 o 
  -6   3  19        1.27       -8.91      9.17 o 
  -5   3  19        0.54       -5.87      5.87 o 
  -4   3  19       65.41       61.08      7.39 o 
  -3   3  19       14.90       12.44      5.50 o 
  -2   3  19        3.12       -1.39      3.99 o 
  -1   3  19        5.90        5.45      4.64 o 
   0   3  19        0.17       -4.05      4.05 o 
   1   3  19        0.69        1.94      5.60 o 
  -5   4  19        0.50       -3.99      5.75 o 
  -4   4  19        0.09       -5.03      5.03 o 
  -3   4  19      188.13      191.65      9.39 o 
  -2   4  19       26.70       26.43      5.54 o 
  -1   4  19        2.55        0.69      4.80 o 
   0   4  19       53.83       56.63      6.39 o 
   1   4  19       18.98       17.21      5.40 o 
  -5   5  19        0.12       -6.72      6.72 o 
  -4   5  19        0.48       -2.54      5.20 o 
  -3   5  19        0.08       -0.99      4.31 o 
  -2   5  19        3.34        2.03      5.00 o 
  -1   5  19       13.34       12.86      5.15 o 
   0   5  19       12.25       12.76      6.18 o 
   1   5  19       66.68       68.53      6.89 o 
  -4   6  19       11.44        8.14      5.90 o 
  -3   6  19       88.28       78.30      7.53 o 
  -2   6  19        1.43       -5.92      6.54 o 
  -1   6  19        4.42       -4.19      4.94 o 
   0   6  19       21.85       15.99      5.40 o 
  -4   7  19        0.30      -10.07     10.07 o 
  -3   7  19        8.77        2.18      6.34 o 
  -2   7  19        3.39        1.65      5.09 o 
  -1   7  19        1.44       22.27      5.65 o 
  -5   0  20       14.75        2.05      8.88 o 
  -4   0  20      101.19       92.28     11.33 o 
  -3   0  20       25.26       12.08      7.83 o 
  -2   0  20       37.93       42.88      9.17 o 
  -1   0  20       13.01       24.17     12.08 o 
   0   0  20        0.15       -8.06      9.06 o 
   1   0  20       33.28       45.56     12.59 o 
  -5   1  20        0.11       -0.10      6.28 o 
  -4   1  20        0.43       -5.73      5.73 o 
  -3   1  20       14.56       13.74      6.16 o 
  -2   1  20        7.63       13.80      5.65 o 
  -1   1  20        9.55        4.10      5.93 o 
   0   1  20        3.82        3.74      5.60 o 
   1   1  20        0.22        3.46      5.76 o 
  -5   2  20       13.33       10.11      6.53 o 
  -4   2  20      119.52      110.51      8.54 o 
  -3   2  20        3.19       14.65      5.67 o 
  -2   2  20       31.77       29.09      6.10 o 
  -1   2  20       24.80       16.60      5.93 o 
   0   2  20        0.83       -2.84      5.60 o 
  -4   3  20        5.97        2.22      5.90 o 
  -3   3  20        4.25        5.54      5.54 o 
  -2   3  20        3.28        0.23      6.18 o 
  -1   3  20       14.78       12.68      5.27 o 
   0   3  20       16.74       14.34      5.40 o 
  -4   4  20       18.56       18.67      6.30 o 
  -3   4  20       19.47       11.41      5.87 o 
  -2   4  20        0.07        0.82      5.15 o 
  -1   4  20        0.24       -4.57      4.57 o 
   0   4  20        7.24        3.78      5.11 o 
  -3   5  20       12.30       10.04      5.37 o 
  -2   5  20       14.01       11.05      5.50 o 
  -1   5  20        0.02        0.47      5.15 o 
  -3   1  21        2.26       -5.73      5.73 o 
  -2   1  21        0.07        3.92      9.70 o 
  -2   2  21        1.08        2.01      7.59 o 
                                                 
